# Supplementary material for: Factors influencing the participation of people with disabilities in digital skills training in Poland
Source: PLoS One. 2026 Jun 17;21(6):e0349514. doi: 10.1371/journal.pone.0349514 (PMC13274863; doi:10.1371/journal.pone.0349514)
Supplement: S1 Dataset — (XLSX) [file pone.0349514.s005.xlsx]

## Sheet: Baza do spss
					Where are new technologies used?											Self-assessment of selected 27 digital competences
Participation in digital skills development training	Employment/uneployment	Participation in any courses	Attending trainings at any time	The use of new technologies in everyday life	At home	At work	Other	The use of assistive technologies in everyday life	The belief that digital competences are important employee competences	The belief that modern employees should have basic digital competences	The belief that modern employees should have advanced digital competences	Self-assessment of digital competences	Self-assessment of using a computer	Self-assessment of using MS Office or similar	Self-assessment of using internet browser	Edit and format texts in a computer program	Organizing files	Using Excel functions	Creating charts in Excel	Creating presentations in Power Point	Setting up an email account	Sending and receiving e-mails	saving photos, documents, etc.	Ensure digital security	Using new media	Managing platforms and data	Viewing data, information and digital content	Searching for data, information and digital content	Filtering data, information and digital content	Managing automation	Managing data, information and digital content	Communicating using digital technologies	Collaboration using digital technologies	Evaluating data, information and digital content	Creating digital content	Programming	Sharing content through digital technologies	Selling in the digital economy	Management of virtual teams	Sharing information and resources using digital technologies	Knowledge of device protection measures, ability to restrict access to data	Managing digital identities	Ability to identify digital competence gaps	Assessment of the availability of digital competence training for people with disabilities	Future plans for the development of digital competences	WAI 1	WAI 7 total	Self-effiacy	Support
0	2	2	2	1	1			2	1	1	1	1	2	1	1	2	1	2	1	1	1	2	2	1	1	1	3	2	3	2	2	1	3	3	1	1	2	1	1	1	1	1	5	5	1	1	6	88.6667	18
0	1	2	2	1	1			2	3	2	2	2	1	1	1	2	4	2	2	1	3	3	3	2	2	1	1	1	1	1	1	1	1	1	1	1	1	1	1	1	1	1	2	5	3	6	9	44	29
0	2	2	2	1	1			1	1	1	1	3	1	1	3	2	2	1	1	1	2	2	4	2	2	2	2	2	2	2	3	2	2	2	2	2	2	2	1	2	2	2	2	5	3	4	6	27.5	55
1	1	1	1	1	1	1		1	1	1	1	3	2	2	2	3	3	3	3	3	3	3	3	3	3	3	3	3	3	3	3	3	3	3	3	3	3	3	3	3	3	3	5	2	1	9	12	66	84
1	1	1	1	1	1	1		1	1	1	2	3	2	1	2	1	2	2	2	2	4	5	3	3	5	3	3	5	2	2	5	2	3	2	2	1	2	2	2	2	3	1	3	3	1	5	10	55.3333	49
0	1	2	1	1	1			2	1	2	3	3	2	1	2	3	4	3	2	3	4	4	4	3	2	3	2	2	2	2	2	2	2	2	2	1	3	2	2	3	2	2	3	4	3	8	7	49.5	50
0	1	2	1	1	1			2	1	1	3	1	1	1	1	1	2	1	1	1	5	5	5	1	2	2	2	2	2	2	1	1	1	1	1	1	1	1	1	2	1	1	3	1	1	3	9	22.1667	47
1	1	1	1	1	1			1	1	1	1	2	1	1	1	2	2	2	2	1	2	3	2	3	3	1	2	2	3	3	3	2	1	3	2	1	2	2	2	2	1	1	2	1	1	9	6	27.5	64
1	1	1	1	1	1			2	1	1	1	3	2	2	2	4	4	4	3	3	4	4	4	2	4	1	4	4	1	2	1	1	2	2	1	1	1	2	3	2	2	2	1	1	1	5	11	100	14
1	1	1	1	1	1	1		2	1	2	1	3	2	2	3	3	4	4	4	3	3	4	4	3	5	4	4	4	4	4	3	5	4	3	3	2	4	3	4	4	2	2	2	1	1	7	7	55	50
0	1	2	2	1	1	1		2	3	2	3	3	2	2	2	3	3	3	3	3	3	3	3	3	3	3	3	3	3	3	3	3	3	3	3	3	3	3	3	3	3	3	5	5	3	7	9	60.5	84
0	2	2	2	2				2	3	1	3	3	2	2	2	3	3	3	3	3	3	3	3	3	3	3	3	3	3	3	3	3	3	3	3	1	3	3	3	3	3	3	3	4	3	4	4	49.5	71
1	1	1	1	1	1	1		2	1	2	2	3	2	2	2	3	3	2	2	2	3	4	4	3	3	3	3	3	3	2	2	3	3	3	2	1	3	2	1	1	2	1	3	1	1	6	7	38.5	61
1	1	1	1	1	1	1		1	1	1	1	5	3	2	3	5	5	5	5	5	5	5	5	5	5	5	5	5	5	5	5	5	5	5	5	1	5	5	3	5	5	5	5	1	3	10	12	88.6667	84
0	2	2	2	1	1			1	2	2	3	2	1	1	1	2	2	2	2	2	3	3	3	2	2	2	3	3	2	2	2	2	3	3	2	2	2	3	2	3	3	2	2	4	2	3	7	38.5	41
1	1	1	1	1	1	1		2	3	2	1	3	2	2	2	4	4	4	4	4	4	4	4	2	2	4	4	4	4	4	4	3	3	3	3	1	1	1	1	1	1	1	2	2	2	7	12	94.3333	77
0	2	1	1	1	1			1	1	2	1	3	2	2	2	3	5	3	3	3	2	5	5	4	5	1	4	2	4	1	3	2	1	2	2	2	1	1	1	1	1	1	5	1	1	7	12	88.6667	79
1	2	1	1	1	1			1	1	1	1	2	1	1	1	1	1	1	1	1	2	2	2	1	2	1	1	1	1	1	1	1	1	1	1	1	1	1	1	1	1	1	1	1	1	7	8	44	53
1	1	1	1	1		1		1	1	1	1	3	2	2	2	3	3	3	4	3	2	4	3	3	2	2	2	2	3	2	2	3	2	1	1	1	1	2	3	3	2	2	3	1	1	10	7	55.3333	34
0	2	2	1	1	1			1	1	2	1	3	2	2	2	4	4	4	4	3	3	4	4	3	4	4	3	4	3	2	3	2	2	2	1	1	1	1	1	2	1	2	2	4	3	5	7	71.6667	59
1	1	1	1	1	1			1	1	1	2	3	1	1	2	2	4	2	2	1	5	5	5	5	3	3	4	5	5	2	4	4	5	2	5	1	5	5	4	4	5	5	3	2	1	3	5	55.3333	37
1	1	1	1	1	1	1		1	1	2	1	4	3	3	3	5	5	5	5	3	5	5	5	5	5	3	4	4	4	3	4	4	4	4	4	2	4	4	3	3	4	4	5	2	1	10	10	77.3333	71
1	2	1	1	1	1			1	3	2	1	2	1	1	1	1	1	1	1	1	1	2	2	1	1	1	2	2	1	1	1	1	1	1	1	1	1	1	1	1	1	1	1	2	1	6	7	27.5	48
0	1	2	2	1	1	1		2	2	3	2	2	2	2	2	2	2	3	1	1	2	3	3	2	2	2	2	3	2	1	1	2	2	1	1	1	1	1	1	1	1	1	3	5	2	1	3	11	48
1	1	1	1	1	1	1		1	1	1	1	4	3	3	3	5	5	5	5	5	5	5	5	4	4	4	4	4	5	3	2	3	5	4	4	2	3	3	2	3	4	3	1	1	1	10	10	88.6667	17
0	2	2	1	1	1			2	1	2	3	3	2	1	2	3	3	3	1	1	2	4	4	2	2	2	2	3	3	2	2	2	2	2	1	1	1	1	1	2	1	1	1	4	3	3	6	33	46
1	1	1	1	1	1	1		1	1	2	1	3	2	2	2	3	3	3	3	3	3	3	3	3	3	3	3	3	3	3	3	3	3	3	3	3	3	3	3	3	3	3	2	1	1	8	12	100	84
0	2	2	1	1	1			2	1	1	1	3	2	1	2	3	2	1	1	1	2	3	2	2	2	2	2	3	2	1	1	1	1	1	2	1	1	1	1	1	1	1	2	4	3	6	8	22	62
0	1	2	1	1	1			2	1	1	3	3	3	3	3	3	2	3	1	1	5	5	3	3	3	2	2	3	2	2	2	3	1	2	2	1	1	2	2	1	1	1	4	3	2	8	4	49.5	29
1	1	1	1	1	1	1		1	1	1	1	4	3	3	3	4	4	4	4	4	4	4	4	4	4	4	4	4	4	4	4	4	4	4	4	4	4	4	4	4	4	4	5	1	1	10	12	77.5	84
0	1	2	1	1	1	1		1	1	2	3	3	2	2	2	3	2	2	1	2	5	5	5	3	3	3	5	5	2	3	4	3	3	2	2	2	5	3	3	2	4	4	3	1	1	7	6	49.5	66
0	1	2	1	1	1			2	1	1	1	3	2	2	3	4	4	3	2	2	4	5	4	3	3	4	4	4	4	1	2	5	4	3	3	1	4	2	1	3	3	3	3	4	1	8	9	38.5	65
0	2	2	2	1	1			1	2	3	2	1	1	1	1	1	1	1	1	1	1	1	1	1	1	1	1	1	1	1	1	1	1	1	1	1	1	1	1	1	1	1	5	5	3	2	9	33	65
1	1	1	1	1	1			2	3	1	1	2	1	2	2	1	1	5	1	4	5	3	3	3	2	2	4	3	3	2	1	1	1	4	5	2	4	3	3	3	4	2	3	2	2	4	4	38.6667	38
1	1	1	1	1	1	1		1	1	1	2	2	1	1	2	2	2	2	1	1	2	2	2	1	2	2	2	2	1	2	2	2	2	2	1	2	2	2	2	2	1	2	4	3	1	4	9	44.1667	60
1	2	1	1	1	1			2	3	2	2	4	2	1	2	4	5	3	2	3	5	5	5	5	5	4	5	5	4	4	4	4	4	4	4	2	4	4	3	3	3	3	5	2	3	1	6	33	54
1	1	1	1	1	1	1		1	1	1	1	2	1	1	1	1	2	1	1	1	3	3	3	2	2	1	1	2	3	2	1	3	2	2	1	1	1	2	1	1	2	2	1	1	1	9	12	100	84
1	1	1	1	1	1	1		2	1	2	1	4	2	2	3	4	5	3	3	5	5	5	5	5	5	5	5	5	5	4	4	5	5	5	3	2	5	3	2	4	4	4	2	2	1	2	4	77.3333	71
0	1	1	1	1	1			2	3	2	2	3	2	2	3	3	3	3	4	4	3	4	3	3	3	3	3	3	3	3	3	3	3	3	3	3	3	3	3	3	3	3	5	5	3	8	9	55	75
0	1	2	1	1	1	1		2	1	2	3	3	1	1	2	3	3	3	2	3	2	4	4	3	3	3	2	2	2	1	3	2	1	3	3	2	3	2	2	3	2	2	2	2	3	6	5	16.5	39
1	1	1	1	1	1	1		1	1	3	3	3	2	1	2	3	3	2	2	3	3	4	4	4	3	3	4	4	3	3	3	3	3	3	2	2	3	3	2	3	3	3	3	1	1	6	6	44	68
1	2	1	1	1	1			1	1	3	1	3	2	2	3	4	4	4	4	4	4	4	4	4	4	1	4	4	1	1	1	1	1	1	1	1	1	1	1	1	1	1	1	1	1	10	12	88.6667	18
1	1	1	1	1	1			2	1	1	1	4	3	3	3	5	5	5	5	5	5	5	5	5	5	5	5	5	5	4	5	5	5	5	5	2	5	5	4	5	5	4	2	2	1	8	8	55	74
0	2	2	1	1	1			2	1	2	2	4	3	3	3	4	4	4	3	4	4	4	4	4	4	4	4	4	2	2	3	3	3	2	2	1	3	3	2	2	2	3	2	4	2	1	7	77.3333	56
1	1	1	1	1	1	1		2	1	1	1	5	3	3	3	5	5	5	5	5	5	5	5	5	5	5	5	5	5	5	5	5	5	5	5	3	5	5	5	5	5	4	4	1	1	10	9	88.6667	84
1	1	1	1	1		1		1	1	1	1	3	2	2	2	4	3	3	4	3	3	3	3	3	3	3	3	3	2	2	3	3	3	2	3	2	2	2	2	2	2	3	3	1	1	10	12	100	49
1	2	1	1	1	1			1	1	1	1	2	1	1	1	1	2	1	1	1	2	2	2	1	1	1	2	2	1	1	1	2	1	1	1	1	2	1	1	1	1	1	2	1	1	5	9	66	72
1	1	1	1	1	1	1		2	1	1	1	3	2	2	2	4	4	4	4	4	4	4	3	3	5	3	4	4	3	3	3	3	3	4	1	1	2	2	2	2	2	2	2	1	2	10	12	33	71
1	1	1	1	1	1	1		1	1	1	1	4	3	1	3	4	5	3	2	5	4	5	5	4	4	5	5	5	4	4	5	4	4	4	4	2	5	4	2	4	4	4	2	2	1	7	8	44	73
1	1	1	1	1		1		2	2	1	2	3	1	3	2	3	4	3	2	3	4	2	3	1	5	2	1	2	1	3	1	4	3	3	3	2	4	3	3	4	3	3	4	2	2	2	6	44	47
1	2	1	1	1	1		1	1	1	2	2	5	3	3	3	5	5	5	5	4	5	5	5	4	5	4	5	5	5	4	5	5	4	4	3	2	4	4	1	4	4	5	2	1	3	6	8	55.1667	74
0	2	2	1	1	1			1	1	2	3	3	2	2	2	3	3	3	2	3	4	5	4	4	3	3	3	4	4	3	2	3	3	3	3	2	2	2	3	2	3	3	5	5	3	8	5	77.3333	79
0	2	2	2	1	1			1	2	2	2	3	2	2	2	3	3	3	3	2	2	3	3	2	2	3	3	3	3	3	3	2	2	2	1	1	1	1	1	1	1	1	5	5	2	0	1	11	32
1	1	1	1	1		1		1	1	2	1	3	2	2	2	4	3	2	1	3	2	2	2	2	3	2	2	2	3	2	2	3	3	2	2	2	4	2	2	4	3	2	1	1	1	2	3	38.5	27
0	1	2	1	1	1	1		2	1	2	2	1	1	1	1	1	1	1	1	1	1	1	1	1	1	1	1	1	1	1	1	1	1	1	1	1	1	1	1	1	1	1	3	5	3	4	9	83	21
1	1	1	1	1	1	1		1	1	2	1	2	2	1	2	2	1	1	1	1	1	3	3	2	2	3	3	3	2	2	2	2	2	2	2	1	1	1	2	3	3	3	1	3	1	8	10	55.1667	37
0	2	2	2	1	1			2	1	2	1	3	2	2	2	3	3	3	2	2	2	5	3	3	3	2	3	3	3	1	2	2	2	2	2	1	2	2	1	3	2	1	2	2	3	2	3	22	24
1	1	1	1	1	1			2	1	1	1	4	3	3	3	5	5	4	4	5	5	5	5	5	5	5	5	5	5	1	4	5	5	5	4	3	5	5	4	5	5	4	2	1	1	9	6	71.6667	55
0	2	2	1	1	1			2	1	2	2	2	1	1	1	1	1	1	1	1	1	1	1	1	1	1	1	1	1	1	1	1	1	1	1	1	1	1	1	1	1	1	2	3	3	5	2	27.5	60
0	2	2	1	1	1		1	1	1	2	1	4	2	3	3	4	4	4	3	4	4	4	4	3	4	2	4	4	4	2	3	4	4	4	4	2	4	1	1	4	3	3	1	1	1	4	12	77.3333	71
0	1	2	1	1	1	1		1	1	2	1	3	2	2	2	3	3	3	1	2	3	4	5	4	3	3	3	5	4	2	4	3	3	2	3	2	5	2	2	3	3	4	2	5	1	6	5	38.6667	68
1	1	1	1	1	1			2	3	2	3	3	2	2	2	2	2	3	2	3	1	1	2	3	3	2	4	4	3	1	3	3	2	2	1	2	3	2	3	2	3	3	4	2	2	3	7	55	34
0	2	2	2	1	1			2	3	2	2	3	3	3	3	4	1	3	1	5	5	5	5	5	5	2	5	5	5	5	5	5	5	5	5	1	1	1	1	1	1	1	3	5	3	10	7	94.3333	12
1	1	1	1	1	1	1		1	1	3	3	3	2	2	3	4	4	3	2	3	4	5	5	4	4	3	3	3	3	2	2	3	3	3	3	1	3	1	2	3	3	2	3	1	3	7	4	33	72
0	1	2	1	1	1	1		2	1	3	2	3	2	2	2	3	3	3	2	2	3	4	4	3	3	3	3	4	3	2	3	3	2	2	2	1	3	1	1	2	3	3	3	1	1	7	8	49.5	51
1	2	1	1	1	1			2	2	2	1	2	1	1	1	1	1	1	1	1	1	1	1	1	1	1	1	1	1	1	1	1	1	1	1	1	1	1	1	1	1	1	5	1	1	0	12	83	23
0	2	2	2	1	1			1	1	3	2	2	1	1	1	2	3	2	1	1	3	4	4	2	2	2	1	2	3	1	2	1	1	1	1	1	1	1	1	1	2	2	2	4	2	2	5	38.5	67
1	1	1	1	1	1			1	1	1	1	3	3	2	2	3	3	4	4	1	5	5	3	4	4	2	3	2	5	4	4	3	4	3	3	2	4	4	2	3	2	3	5	3	2	5	8	55.1667	49
1	2	1	1	1	1			1	1	1	1	2	1	1	1	2	3	1	1	1	3	3	3	2	3	2	2	2	2	1	1	3	2	2	2	1	2	3	1	3	2	2	1	1	1	8	12	100	84
1	1	1	1	1	1	1		2	1	1	2	2	2	1	1	3	3	3	2	3	3	3	4	3	3	2	3	3	3	3	3	3	3	3	1	2	3	3	3	3	3	3	5	3	3	7	5	38.5	46
1	1	1	1	1	1	1		2	1	1	1	3	3	3	3	4	4	4	3	4	5	5	5	4	4	4	5	5	5	3	4	4	4	4	2	1	4	2	2	4	4	2	3	1	1	7	8	55	76
1	2	1	1	1	1			1	1	2	1	3	2	2	3	4	5	4	3	3	4	5	5	4	4	5	5	5	4	1	4	5	4	4	4	1	4	4	3	4	5	4	2	2	1	8	7	100	65
1	2	1	1	1	1			1	1	1	2	2	1	1	1	2	2	2	2	1	3	3	3	2	2	2	2	2	1	1	2	2	1	1	1	1	2	1	1	2	2	2	2	1	1	4	6	33	42
1	1	1	1	1	1	1		2	1	1	1	3	2	2	2	4	4	4	4	4	4	4	4	5	3	3	2	2	2	2	2	2	2	2	2	2	2	2	2	2	2	2	2	2	3	8	9	33	65
0	1	2	2	1	1	1		2	1	1	1	3	2	2	3	3	3	2	2	3	5	5	5	3	3	3	5	5	5	1	4	3	3	2	3	2	5	2	2	2	3	3	2	5	1	8	7	60.6667	62
1	1	1	1	1	1	1		2	1	2	1	3	2	2	2	3	3	3	3	3	3	3	3	3	3	3	3	3	3	3	3	3	3	3	3	2	3	3	3	3	3	3	5	3	1	7	9	22	59
0	2	2	2	1	1			1	3	2	3	3	1	1	2	2	4	2	2	1	4	4	3	3	2	3	2	2	2	2	2	3	2	2	1	1	1	1	1	1	1	1	2	5	2	5	7	16.5	56
0	1	2	2	1		1		2	2	2	3	2	2	1	2	2	2	2	1	1	2	5	3	2	2	1	2	2	1	1	1	1	1	1	1	2	1	1	1	1	2	1	4	4	3	8	5	44	50
0	2	2	1	1	1			2	3	2	3	2	1	1	2	2	2	2	2	2	2	2	2	2	2	2	2	2	2	2	2	2	2	2	2	2	2	2	2	2	2	2	5	5	3	6	6	33	48
0	1	2	1	1		1		1	1	1	1	4	3	3	3	5	5	5	4	3	5	5	5	5	5	5	5	5	5	5	5	5	5	5	4	4	5	4	3	4	4	5	4	1	1	5	12	100	84
0	2	2	2	1	1			2	1	2	3	2	1	1	1	2	2	2	2	2	2	2	2	2	2	2	2	2	2	2	2	2	2	2	2	2	2	2	2	2	2	2	5	4	1	6	10	60.5	57
1	1	1	1	1		1		2	1	1	2	3	2	3	1	4	2	3	4	5	4	3	4	2	3	3	4	4	4	2	3	4	3	2	2	1	4	1	1	3	3	3	3	3	1	7	6	49.6667	50
1	1	1	1	1	1			2	1	2	1	3	2	2	3	4	4	4	3	4	4	5	5	3	3	3	4	4	3	2	3	4	2	4	3	1	2	1	1	1	2	2	2	2	1	5	4	22	24
0	2	2	2	1	1			1	3	3	3	1	1	1	1	1	1	1	1	1	1	1	1	1	1	1	1	1	1	1	1	1	1	1	1	1	1	1	1	1	1	1	4	5	2	0	5	22	62
0	1	1	1	1	1	1		1	3	2	2	2	1	1	1	2	2	2	1	2	3	3	3	2	1	2	3	2	2	2	2	2	2	2	1	1	1	1	1	1	1	1	2	3	3	5	11	94.3333	80
1	1	1	1	1	1	1		1	1	1	1	3	1	1	1	2	2	2	2	1	3	3	3	3	3	3	3	3	3	3	1	3	3	3	1	1	1	1	1	1	2	1	1	1	1	9	12	100	84
1	1	1	1	1	1			1	1	1	1	3	3	2	2	1	3	3	3	3	2	4	3	2	3	2	4	2	3	2	3	3	2	2	2	2	4	2	3	3	1	3	5	3	2	1	5	49.6667	42
1	2	1	1	1	1			1	3	2	2	2	1	1	1	1	1	1	1	1	2	2	2	2	2	1	1	2	1	1	1	2	1	1	2	1	1	1	1	1	2	1	1	1	3	4	9	66	60
0	2	2	2	1	1			2	2	3	2	2	1	1	1	2	2	2	2	2	2	2	2	2	2	2	2	2	2	2	2	2	2	2	2	2	2	2	2	2	2	2	5	5	2	5	6	33	60
0	1	1	1	1	1	1		2	1	3	1	3	2	2	2	3	3	3	1	2	4	5	5	3	4	3	4	4	3	3	3	3	3	3	1	1	3	2	3	3	3	3	5	1	1	7	6	38.5	54
1	1	1	1	1		1		1	1	2	2	2	1	1	1	2	2	1	1	1	2	2	3	3	3	2	2	2	2	2	2	2	2	2	2	1	2	2	2	2	2	2	1	1	3	10	9	66	84
0	1	2	2	1	1			2	3	2	2	2	1	1	1	2	2	2	2	2	4	4	3	2	2	3	3	3	3	2	2	2	2	2	2	1	2	2	2	2	2	2	3	5	3	8	5	66	84
0	2	2	1	1	1			1	1	1	1	3	2	2	2	3	3	3	2	2	3	4	3	2	3	2	3	3	2	2	2	3	3	3	2	1	2	2	1	2	1	1	2	4	1	5	6	44	55
0	2	2	1	1	1			2	1	1	2	2	1	1	1	1	1	1	1	1	1	2	2	1	2	2	3	3	2	2	2	2	1	3	2	1	3	1	1	3	1	1	2	4	3	2	8	22	51
0	1	1	1	1	1			2	1	1	1	3	2	2	2	3	3	3	2	2	4	4	3	3	3	3	3	3	3	3	3	3	3	3	2	2	2	2	2	3	3	3	2	4	3	7	9	60.5	70
0	2	2	1	1	1			1	3	2	3	3	2	1	2	2	2	3	2	2	3	2	2	2	2	2	2	2	2	3	2	1	3	2	2	2	2	3	3	2	3	3	3	5	3	5	5	49.5	41
1	1	1	1	1	1	1		1	1	1	1	4	3	3	3	4	4	4	4	4	4	4	4	4	4	4	4	4	4	4	4	4	4	4	4	4	4	4	4	4	4	4	3	1	1	10	12	100	84
0	2	2	1	1	1			2	1	1	1	4	3	3	3	4	5	5	5	4	5	5	5	4	4	4	4	4	4	3	4	4	4	4	3	3	4	3	3	4	4	4	5	4	1	4	6	16.5	62
0	1	2	1	1	1	1		2	3	2	3	2	1	1	1	2	2	1	1	1	2	3	2	2	2	1	1	2	2	1	1	3	2	2	2	1	2	1	1	2	2	2	3	5	3	6	3	11	42
0	2	2	2	1	1			2	3	2	3	2	1	1	1	2	2	2	2	2	2	2	2	2	2	2	2	2	2	2	2	2	2	2	2	2	2	2	2	2	2	2	4	5	3	5	3	0	48
1	2	1	1	1	1			1	1	1	2	2	1	1	1	1	1	1	1	1	1	2	2	1	1	1	1	1	1	1	1	1	1	1	1	1	1	1	1	1	1	1	1	1	1	5	5	33	44
1	1	1	1	1	1	1		2	3	2	3	2	1	1	1	1	1	2	2	2	2	2	2	2	2	2	3	2	2	1	2	2	2	2	2	2	1	1	1	1	1	1	3	1	3	9	9	60.5	79
0	2	2	2	1	1			2	1	1	2	2	1	1	1	1	1	1	1	1	2	3	3	2	2	2	2	2	1	1	1	1	1	1	1	1	2	1	1	1	1	1	4	5	3	5	4	94.3333	40
0	2	2	1	1	1			2	1	2	1	3	2	2	2	4	5	3	3	1	2	5	5	2	4	3	4	5	4	2	3	4	2	3	3	1	3	3	2	3	2	2	5	3	1	1	2	60.6667	50
1	1	1	1	1		1		2	1	1	1	4	3	3	3	5	5	5	5	5	5	5	5	5	5	5	5	5	5	5	5	5	5	5	5	4	5	5	5	5	5	5	2	2	1	8	9	83	80
1	2	1	1	1	1			1	1	2	1	2	1	1	1	2	2	1	1	1	2	2	2	2	2	2	2	2	2	1	2	2	2	2	2	1	2	2	2	2	2	2	1	1	1	5	9	66	84
0	2	2	1	1	1			2	1	1	3	3	2	2	2	3	3	3	3	3	3	3	3	2	3	3	3	3	3	3	3	3	3	3	3	3	3	3	3	3	3	3	4	5	3	7	6	33	84
0	2	2	2	1	1			2	1	2	1	3	2	1	2	4	3	1	1	1	3	4	4	3	1	1	2	2	2	1	1	1	1	1	1	1	1	1	1	1	1	1	5	4	3	1	1	0	61
0	2	2	1	1	1			1	1	2	3	3	2	2	3	3	2	2	3	2	3	4	4	4	3	3	3	4	4	3	3	3	3	2	2	2	2	2	2	3	3	2	2	2	1	5	8	55	68
0	1	2	1	1		1		2	1	2	3	3	2	1	2	3	3	3	3	3	3	3	3	3	3	3	3	3	3	3	3	3	3	3	3	3	3	2	2	3	2	2	2	2	1	8	7	33	82
0	2	2	1	1	1			2	1	2	1	4	3	2	3	3	4	3	3	3	4	4	4	4	3	3	3	4	4	3	3	3	3	3	3	2	3	2	2	2	2	2	2	2	3	6	7	71.6667	73
0	1	1	1	1	1	1		1	1	1	1	3	1	1	2	3	3	2	2	2	4	4	4	4	1	3	3	2	3	1	3	3	3	3	3	1	3	2	1	3	2	3	3	2	3	5	6	11	62
0	2	2	2	2				1	3	2	2	1	1	1	1	2	2	2	2	2	2	2	2	2	2	2	2	2	2	1	2	2	1	1	2	2	2	3	2	3	2	3	5	5	3	0	6	66	38
1	2	1	1	1	1			2	1	2	1	3	2	2	2	4	4	4	4	4	4	4	4	2	2	4	4	4	4	4	4	4	4	3	2	1	2	1	1	1	1	1	2	2	2	5	11	33	74
0	2	2	1	2				2	1	2	1	4	3	3	3	5	5	5	3	3	5	5	5	3	3	3	5	3	3	3	3	3	3	3	3	3	3	3	3	3	3	3	5	4	3	5	8	66	48
1	1	1	1	1	1	1		2	1	1	1	3	2	2	2	3	2	3	4	4	4	5	4	4	3	3	4	4	5	3	3	4	3	4	3	2	4	3	3	3	4	3	3	2	1	6	8	38.5	48
1	2	1	1	1	1			1	1	1	1	4	3	2	3	4	5	4	5	4	4	5	5	4	5	4	5	5	5	4	3	4	4	5	3	2	3	3	3	3	4	3	2	3	1	9	10	55	66
1	1	1	1	1	1	1		2	1	1	1	4	3	3	3	5	4	5	4	3	4	3	4	4	4	4	4	4	4	4	4	3	4	3	4	3	3	3	4	3	3	4	2	2	1	7	9	71.6667	73
0	2	2	2	1	1			2	3	2	3	2	1	1	2	2	2	2	2	2	2	2	2	2	2	2	2	2	2	2	2	2	2	2	2	2	2	2	2	2	2	2	1	5	3	7	9	27.5	48
1	1	1	1	1	1	1		1	1	1	1	4	3	3	3	4	4	4	4	4	4	4	4	4	4	4	4	4	4	4	4	4	4	4	4	1	3	4	4	4	4	4	5	2	1	8	9	66	61
1	1	1	1	1		1		1	1	2	2	2	1	1	1	2	2	2	2	2	2	2	2	2	2	2	2	2	2	2	2	2	2	2	2	1	2	2	2	2	2	2	5	1	1	10	12	100	84
1	1	1	1	1	1	1		1	1	1	1	4	2	2	3	3	3	4	4	4	4	5	5	4	4	4	5	5	5	4	5	5	4	4	4	3	4	3	3	4	4	4	3	1	1	10	10	60.8333	55
0	2	2	1	1	1			2	1	2	2	3	2	2	2	3	3	3	3	2	4	4	3	3	3	3	3	3	3	2	3	3	2	3	2	1	3	2	1	2	2	2	3	4	3	4	4	22	39
0	2	2	2	1	1			1	3	3	3	2	1	1	1	2	2	2	2	2	2	2	2	1	1	1	2	2	2	1	1	2	1	2	1	1	1	1	1	1	1	1	2	5	2	2	5	22	36
0	1	2	2	1		1		2	1	1	1	3	2	2	2	2	2	1	1	1	2	3	2	2	2	1	2	3	3	1	2	3	1	2	1	1	2	2	1	1	1	1	2	5	3	5	6	88.6667	60
0	2	2	1	1	1			2	1	1	3	3	2	2	2	3	3	3	3	3	3	3	3	2	3	3	3	3	3	3	3	3	3	3	3	3	3	3	3	3	3	3	5	5	3	4	6	44	78
0	1	1	1	1	1	1		2	1	1	1	4	3	3	3	4	4	4	4	4	4	4	4	4	4	4	4	4	4	4	4	4	4	4	4	4	4	4	4	4	4	4	4	1	1	10	12	66	84
0	1	2	1	1	1	1		1	1	1	1	3	1	1	2	3	3	1	1	2	3	5	4	4	5	5	2	2	2	2	2	2	1	2	2	1	2	2	2	2	2	2	2	5	1	10	6	38.5	65
0	1	1	1	1	1			2	1	2	2	3	2	2	2	2	3	3	2	2	2	3	3	3	3	2	2	3	3	3	3	3	3	2	1	1	2	2	2	2	3	3	3	4	3	7	6	27.5	77
1	1	1	1	1	1	1		2	3	1	3	3	2	2	2	1	3	3	2	1	2	3	3	2	3	3	3	3	3	3	3	3	3	3	3	2	2	2	2	2	2	2	5	2	3	7	7	49.5	64
1	2	1	1	1	1			1	1	2	2	2	1	1	1	2	2	1	1	1	1	2	2	1	2	2	2	2	1	1	1	2	2	2	1	1	2	2	2	2	2	2	2	1	1	6	12	100	72
1	1	1	1	1	1			2	1	1	1	3	2	2	2	3	3	3	4	3	2	3	3	2	3	4	2	2	3	2	3	3	3	4	3	2	2	3	3	2	3	3	2	2	1	3	6	71.8333	42
1	1	1	1	1	1	1		2	1	2	1	4	2	2	2	4	4	4	4	4	4	4	4	4	4	4	4	4	4	4	4	4	4	4	4	2	4	4	2	4	4	4	5	1	1	5	9	55.1667	81
1	1	1	1	1	1	1		1	1	1	1	4	3	3	3	5	4	5	5	5	5	5	5	5	5	5	5	5	5	3	3	3	3	4	3	2	4	5	4	5	3	5	2	1	1	7	10	16.5	79
0	1	2	2	1	1			2	3	3	2	2	1	1	2	2	2	2	2	2	2	2	2	2	2	2	2	2	2	2	2	2	2	2	2	2	2	2	2	2	2	2	5	5	3	6	9	66	84
1	2	1	1	1	1			2	3	2	2	2	1	1	1	2	2	2	2	1	3	3	3	1	1	3	3	2	2	2	2	2	3	3	1	1	1	1	1	1	1	1	5	1	1	3	12	88.6667	77
1	2	1	1	1	1			1	2	2	2	2	1	1	1	1	3	1	1	1	1	3	3	1	1	2	2	2	2	1	1	2	2	1	1	1	2	1	1	1	1	1	1	1	3	6	6	33	73
1	1	1	1	1	1	1		2	1	1	1	4	2	2	2	4	4	5	5	5	5	5	5	2	2	4	4	4	4	3	4	4	4	4	3	1	1	1	1	1	1	1	3	1	1	9	12	100	79
0	2	2	2	1	1			1	1	1	1	4	2	2	2	4	4	3	3	3	5	5	5	4	4	4	5	5	5	2	2	5	3	4	4	2	5	3	2	3	4	4	3	5	1	3	9	44	47
0	1	2	2	1	1			2	3	3	2	2	1	2	1	2	2	2	2	2	4	4	3	2	2	4	2	2	2	2	2	2	2	2	2	1	1	2	1	1	1	1	5	5	3	8	12	83	57
0	2	2	1	1	1			2	3	2	1	3	2	2	2	4	5	5	3	5	5	5	5	5	4	5	5	5	5	1	5	5	4	5	5	1	5	4	2	5	5	5	4	4	3	7	4	22.1667	30
0	2	2	2	1	1			2	3	3	2	2	1	1	1	2	2	2	2	2	2	2	2	2	2	2	2	2	2	2	2	2	2	2	2	2	2	2	2	2	2	2	5	5	2	5	3	33	48
1	1	1	1	1	1			1	2	1	1	3	2	2	2	1	3	2	2	4	4	4	1	1	2	4	3	2	2	4	1	3	3	2	4	2	1	4	2	2	4	2	2	1	1	0	7	38.5	44
1	2	1	1	1	1			1	1	2	1	2	1	1	1	1	2	2	2	2	2	2	2	2	2	1	2	2	1	1	1	1	1	1	1	1	1	1	1	2	1	1	3	3	1	3	7	49.8333	29
1	2	1	1	1	1			1	1	2	1	2	1	1	1	2	2	2	1	1	2	2	2	2	2	2	2	2	2	2	2	2	1	1	1	1	2	2	2	2	2	2	1	1	1	9	12	100	84
0	2	2	1	1	1			1	3	2	2	2	1	1	1	1	1	1	1	1	3	3	1	2	1	2	3	3	1	1	2	1	1	3	2	1	2	1	2	2	3	2	4	5	2	0	5	72	43
0	1	1	1	1	1	1		1	1	2	1	3	2	2	2	3	2	2	2	2	4	4	4	3	3	3	4	3	3	3	3	3	2	3	2	3	3	3	2	3	3	3	2	1	1	8	9	66	57
0	1	2	2	1	1			2	1	2	2	3	2	2	2	3	3	4	4	4	4	4	4	2	3	2	3	3	2	1	1	1	1	1	1	1	1	1	1	1	1	1	3	5	3	6	8	44	54
1	1	1	1	1	1	1		2	1	1	1	4	2	1	2	4	4	3	4	2	5	5	5	4	3	3	5	5	3	2	3	4	4	4	3	1	3	3	3	3	4	4	2	2	1	7	9	71.6667	66
1	1	1	1	1	1	1		1	1	2	2	3	2	2	3	3	3	3	1	2	3	4	4	3	3	3	3	4	3	3	4	3	3	2	2	1	3	2	3	3	3	3	3	1	1	6	9	94.3333	84
1	1	1	1	1	1	1		1	1	1	1	4	3	3	3	5	4	3	5	5	4	4	5	4	5	3	4	4	5	4	4	3	4	4	5	3	4	3	4	5	5	4	4	1	1	10	12	44.1667	67
0	1	2	1	1	1			2	3	2	3	2	1	1	1	2	2	2	2	2	2	3	2	2	3	2	2	2	2	2	2	2	2	3	2	1	1	1	1	1	1	1	3	4	3	3	4	71.6667	20
0	2	2	2	1	1			2	1	1	2	3	2	2	3	3	4	3	3	4	4	4	3	3	3	3	3	3	3	3	3	3	3	3	3	2	4	3	2	2	4	4	5	4	3	5	7	44	63
1	1	1	1	1	1			2	1	3	3	3	2	2	2	3	3	1	1	1	3	3	3	2	5	2	3	3	3	1	2	4	2	2	2	1	2	1	2	2	2	2	2	1	1	8	9	49.5	80
1	1	1	1	1	1	1		2	1	1	1	4	2	3	3	5	4	4	4	3	5	5	4	4	4	4	4	4	4	2	4	4	4	4	3	2	4	4	4	4	4	4	2	2	1	6	5	49.5	63
1	1	1	1	1	1	1		1	1	1	1	4	3	3	3	4	4	5	4	4	4	4	4	5	5	5	5	5	5	5	5	5	5	5	5	5	5	5	5	5	5	5	4	1	1	9	12	100	84
0	1	2	1	1	1	1		1	1	1	2	3	2	2	1	3	2	2	1	2	3	3	3	2	2	2	2	2	3	1	1	1	2	2	2	1	3	3	2	2	3	2	2	2	2	2	6	38.5	39
1	1	1	1	1		1		2	1	1	1	2	1	1	1	1	1	2	2	1	2	2	2	2	2	2	4	3	2	2	1	1	3	2	2	2	3	3	2	2	3	3	3	3	1	6	5	55	50
1	1	1	1	1	1	1		1	1	1	1	4	2	1	2	3	4	3	3	3	4	4	4	4	4	4	3	3	3	3	3	3	3	3	3	5	3	3	3	3	3	3	5	3	3	7	6	38.5	49
0	2	2	1	1	1			1	1	1	2	3	1	1	2	2	2	2	2	2	2	2	2	2	2	2	2	2	2	2	2	2	2	2	2	2	2	2	2	2	2	2	2	4	2	2	3	0	48
0	2	2	2	1	1			1	3	3	2	5	2	3	2	5	5	5	5	5	5	5	5	4	3	4	4	4	4	3	4	4	4	3	1	5	4	3	1	1	1	1	4	5	1	5	7	22	65
0	2	2	2	1	1			2	1	1	3	2	1	1	1	1	1	1	1	1	1	3	3	2	1	2	3	3	2	2	2	2	2	2	1	2	2	1	1	1	1	1	3	5	3	0	5	44	52
1	1	1	1	1		1		1	1	1	1	4	3	3	3	5	4	4	4	3	3	3	4	4	4	4	4	4	4	4	4	4	4	4	4	3	4	4	4	4	4	4	3	1	1	10	12	83.3333	84
0	2	2	1	1	1			2	1	1	1	4	2	2	2	4	5	5	5	4	5	5	5	5	5	3	3	3	3	3	3	3	3	2	1	1	2	3	3	3	3	3	5	5	2	6	8	77.3333	53
1	1	1	1	1	1	1		1	1	1	1	4	3	3	3	4	4	4	4	4	4	4	4	4	4	4	4	4	4	4	4	4	4	4	4	4	4	4	4	4	4	4	1	1	1	10	12	100	84
1	2	1	1	1	1			1	1	3	3	4	2	2	2	4	1	3	5	5	1	5	4	4	4	2	3	3	4	5	2	3	4	4	4	2	2	2	3	3	2	1	5	2	3	0	8	5.5	33
1	1	1	1	1		1		2	1	2	1	3	2	2	2	1	2	3	4	5	4	2	3	4	5	1	4	4	4	5	1	2	3	4	5	1	2	3	2	5	1	2	3	3	3	1	6	60.8333	43
1	1	1	1	1	1	1		2	1	1	1	5	3	2	3	4	5	4	4	3	5	5	5	5	5	3	5	5	5	3	5	5	4	4	3	2	5	3	3	3	5	4	2	1	1	5	6	60.5	36
1	2	1	1	1	1			2	1	2	1	3	2	2	2	3	3	3	3	3	3	3	3	3	3	3	3	3	3	3	3	3	3	3	3	3	3	3	3	3	3	3	5	1	3	5	6	33	79
0	2	2	2	2				2	2	1	1	3	1	2	1	1	1	2	1	1	1	1	1	1	1	1	1	1	1	1	1	1	1	1	1	1	1	1	1	1	1	1	1	3	1	5	7	55	19
1	1	1	1	1		1		2	1	2	1	3	2	2	2	3	3	2	2	3	3	3	3	2	1	2	3	3	3	1	3	3	3	3	3	2	3	3	3	2	3	3	1	2	1	5	6	33	37
0	2	2	2	1	1		1	2	3	3	3	3	2	2	2	4	4	4	3	3	4	3	3	2	2	3	3	3	3	2	3	2	2	2	1	1	1	1	1	1	1	1	3	5	3	0	6	16.5	59
0	1	2	1	1	1	1		2	1	2	3	3	2	1	2	3	3	2	2	2	4	5	4	3	4	2	2	2	2	2	2	2	2	2	2	1	2	1	1	2	2	2	5	4	3	6	4	55	69
1	1	1	1	1	1			1	1	1	1	2	1	1	2	2	2	2	2	2	2	3	3	2	2	2	2	2	2	2	2	2	2	2	2	2	2	2	1	1	2	1	5	1	1	7	8	44	50
1	1	1	1	1	1	1		2	2	2	2	3	2	2	2	3	3	3	3	3	3	3	3	2	2	3	4	4	4	4	1	1	1	1	3	1	1	2	1	1	2	2	2	2	3	8	9	38.5	79
0	2	2	1	1	1			2	3	1	1	3	2	2	2	3	3	3	3	3	3	4	4	3	3	3	3	3	3	3	3	3	3	3	3	2	2	3	3	3	3	3	3	4	3	3	2	38.5	69
1	1	1	1	1	1	1		2	1	3	1	4	3	2	3	4	5	4	3	3	4	5	4	5	5	5	5	4	4	3	4	5	5	4	5	5	3	4	3	4	4	3	2	3	1	5	8	60.6667	61
1	1	1	1	1	1			1	1	1	1	2	1	1	1	1	1	1	1	1	2	2	3	2	1	2	3	1	1	1	3	2	1	2	2	2	4	2	2	2	1	1	1	2	1	0	10	49.6667	38
0	2	2	2	1	1			2	3	3	3	3	2	2	2	3	2	3	3	2	2	3	3	2	3	3	3	2	2	3	2	2	2	3	2	2	3	2	2	3	2	3	5	5	3	7	6	33	48
1	2	1	1	1	1			2	1	1	1	3	2	2	3	4	4	2	2	2	5	5	4	4	4	4	4	4	4	2	4	4	4	4	4	2	4	4	2	4	3	3	3	1	1	7	6	66	76
1	1	1	1	1	1	1		2	1	1	1	3	2	2	2	3	4	4	3	4	4	5	4	4	4	4	4	4	4	4	4	4	4	4	4	2	4	3	3	3	3	3	2	2	1	7	6	55	57
1	1	1	1	1	1			1	1	1	1	4	3	3	3	4	4	4	4	4	4	4	4	4	4	4	4	4	4	4	4	4	4	4	4	4	4	4	4	4	4	4	1	1	1	9	12	94.3333	84
1	1	1	1	1	1	1		2	1	1	1	3	2	2	2	4	4	3	4	4	4	4	4	4	3	3	3	4	3	3	3	4	3	3	3	3	3	3	3	3	3	3	3	3	2	6	10	38.5	56
0	2	2	1	1	1			2	1	1	1	3	2	2	3	2	3	3	2	1	4	5	5	3	2	3	4	5	5	3	3	3	3	3	3	2	3	3	1	2	3	3	2	3	1	8	5	77.3333	27
0	2	2	2	1	1			1	2	3	2	1	1	1	1	1	1	1	1	1	1	1	1	1	1	1	1	1	1	1	1	1	1	1	1	1	1	1	1	1	1	1	4	5	2	3	6	16.5	36
1	1	1	1	1	1			2	1	2	3	2	1	1	1	2	1	1	1	1	1	2	1	1	3	2	2	2	2	1	1	3	2	3	2	1	2	1	1	2	1	1	2	1	1	7	6	11	62
0	1	2	1	1	1	1		2	1	3	3	3	2	2	2	3	3	3	2	1	3	4	4	3	3	1	3	3	3	1	2	3	2	2	1	1	2	2	1	2	2	1	2	1	3	5	4	16.5	16
0	2	1	1	1	1			2	3	2	3	3	1	1	2	3	4	2	2	1	2	4	4	2	3	2	3	3	2	1	3	2	1	3	3	1	3	3	3	3	3	3	2	5	3	8	10	71.8333	76
1	1	1	1	1	1	1		2	1	2	1	3	2	2	2	2	3	3	4	5	5	5	4	4	4	3	4	4	3	3	3	4	3	3	3	2	2	2	2	2	3	3	2	1	3	7	9	77.3333	57
0	2	2	1	1	1			1	1	1	1	3	2	2	2	3	3	2	2	1	4	5	3	2	3	2	3	3	3	1	2	3	3	3	3	1	3	2	2	2	3	3	3	4	3	5	6	33	65
0	2	2	2	1	1			2	1	1	2	4	3	2	3	3	4	3	4	4	5	5	5	5	3	4	3	3	3	4	3	3	3	3	3	2	4	3	2	2	5	4	5	4	3	5	8	83.1667	62
0	2	2	1	2				1	2	2	2	2	1	2	3	2	2	2	1	1	1	4	4	2	1	2	2	2	1	1	2	2	2	1	2	2	2	1	2	1	2	2	3	3	2	0	6	60.6667	26
1	2	1	1	1	1			1	1	2	2	3	2	2	3	4	4	4	4	3	4	5	4	3	3	3	4	4	4	3	3	4	4	3	4	1	3	3	3	4	3	3	5	3	2	0	5	49.5	69
1	1	1	1	1		1		1	1	2	1	3	2	2	2	3	3	3	3	3	3	3	3	3	3	3	3	3	3	3	3	3	3	3	3	3	3	3	3	3	3	3	3	1	3	10	12	100	84
1	1	1	1	1	1	1		1	1	2	1	3	2	2	2	4	4	4	4	3	3	4	4	3	3	3	3	3	3	3	1	2	2	2	2	1	2	2	2	3	3	1	2	3	3	6	7	27.5	44
1	1	1	1	1		1		2	1	1	1	3	2	2	2	2	3	3	2	3	3	4	2	2	3	3	4	3	3	3	3	3	3	2	2	2	3	2	2	2	3	3	5	3	1	4	5	55	59
1	1	1	1	1	1	1		1	1	2	3	3	2	2	2	4	4	4	4	4	4	4	4	3	3	2	3	3	3	2	2	3	2	2	2	2	3	3	3	3	3	3	3	1	2	7	10	49.5	73
0	1	2	1	1		1		1	3	1	1	2	1	1	1	2	3	2	2	1	2	3	4	2	2	2	3	3	4	1	2	3	3	4	2	1	1	1	1	1	1	1	2	1	2	8	9	71.8333	67
0	1	2	1	1	1	1		2	1	2	3	3	3	2	2	3	3	3	3	3	3	3	3	3	3	3	3	3	3	3	3	3	3	3	3	1	3	2	2	3	3	3	5	1	3	5	7	38.5	71
1	2	1	1	1	1			1	1	1	1	2	1	1	1	2	2	2	2	2	2	2	2	2	2	2	2	2	2	2	2	2	2	2	2	2	2	2	2	2	2	2	2	2	1	8	6	38.5	68
0	2	2	2	1	1			1	1	1	2	2	1	1	1	1	2	1	1	1	2	3	3	2	2	1	1	1	1	1	1	2	2	1	1	1	1	1	1	1	1	1	1	4	3	4	8	33	69
1	1	1	1	1	1	1		2	1	1	1	4	3	3	3	4	4	4	4	4	4	4	4	4	4	4	4	4	4	4	4	4	4	4	4	4	4	4	4	4	4	4	5	1	1	10	12	94.3333	84
0	1	2	1	1		1	1	1	3	2	2	2	1	1	1	2	2	1	1	1	3	4	3	3	2	1	2	3	3	1	1	1	1	1	1	1	2	1	1	2	2	2	2	4	3	9	8	38.5	66
1	2	1	1	1	1			2	1	2	1	4	3	3	3	4	5	4	4	4	4	4	4	4	5	3	4	4	4	4	4	4	4	4	4	2	4	4	3	4	4	4	2	1	1	6	5	27.5	71
0	1	2	1	1	1	1		2	1	2	2	4	3	2	3	3	3	3	2	2	3	4	4	3	3	3	3	3	3	2	2	3	3	3	2	2	3	2	2	3	3	2	2	2	3	8	5	27.5	59
1	1	1	1	1	1	1		1	1	2	1	2	1	1	2	2	3	2	2	1	3	4	4	4	2	2	3	3	3	1	1	3	3	3	2	1	1	1	1	1	1	1	5	2	3	5	9	88.6667	84
0	2	2	1	1	1			1	2	3	2	2	1	1	1	2	3	2	2	2	1	3	2	2	2	2	1	2	2	1	2	1	3	3	1	1	1	1	1	1	2	1	1	3	3	4	3	66.5	35
0	1	2	1	1	1			1	3	2	3	3	2	1	2	3	3	3	3	3	3	3	3	2	2	2	2	2	2	2	2	2	2	2	2	2	2	3	3	2	3	3	5	4	3	4	6	60.5	52
1	1	1	1	1		1		2	2	3	2	4	2	2	3	4	4	5	5	3	4	5	5	5	5	3	3	3	4	3	4	3	2	5	4	2	3	3	3	3	5	4	3	2	2	4	5	49.6667	48
0	1	2	1	1	1			2	3	2	1	3	2	2	2	5	5	5	5	5	5	5	5	3	3	2	2	2	2	2	2	2	2	2	2	1	1	1	1	1	2	1	2	5	3	8	9	66	76
0	1	2	1	1	1	1		1	1	2	2	3	2	1	2	4	4	2	2	3	3	4	4	4	4	2	3	3	3	1	3	3	3	4	2	1	2	1	1	3	3	3	2	2	3	7	4	27.5	37
1	2	1	1	1	1			1	3	2	2	2	1	1	1	2	2	1	1	1	3	3	3	3	3	2	2	2	2	1	2	2	2	2	2	1	2	2	2	2	2	2	5	1	3	7	6	33	48
1	2	1	1	1	1			2	1	2	1	4	3	3	3	4	5	3	3	4	2	5	5	5	5	4	5	5	5	2	3	5	5	5	4	3	5	1	2	4	3	3	5	1	1	9	7	77.3333	53
0	1	2	2	1	1	1		2	3	3	3	1	1	1	1	2	2	2	2	1	1	1	1	1	1	1	1	1	1	1	1	1	1	1	1	1	1	1	1	1	1	1	4	5	3	2	9	11	24
1	1	1	1	1	1			2	2	2	2	2	1	1	1	2	2	2	2	1	3	3	2	1	1	3	3	2	2	2	2	2	1	1	1	1	1	2	2	2	1	1	5	2	2	7	9	55	59
0	1	2	2	1		1		2	2	3	3	2	1	1	1	2	2	2	1	2	2	1	1	1	1	1	1	1	2	2	2	2	1	2	1	1	1	1	1	1	1	2	5	5	3	7	8	94.3333	47
0	2	2	2	1	1			2	1	2	3	3	2	1	2	3	4	3	1	3	3	4	3	3	3	2	3	3	2	2	1	1	3	2	2	1	2	2	1	1	2	2	2	4	3	3	7	22	32
1	1	1	1	1		1		1	1	2	1	3	2	2	2	3	3	3	3	3	3	3	3	3	3	3	3	3	4	3	3	3	3	3	3	3	3	3	3	3	3	3	3	1	1	10	11	27.5	50
0	2	2	2	1	1			2	1	1	1	3	2	2	2	3	3	3	3	3	3	3	3	1	1	4	4	4	4	4	4	4	3	3	3	3	2	2	1	1	1	1	2	5	1	4	8	66	65
1	1	1	1	1		1		1	1	2	1	4	3	3	3	4	5	4	4	5	5	5	5	5	5	5	5	5	5	5	5	5	5	5	4	2	5	3	5	4	5	5	2	2	1	9	8	77.3333	55
1	1	1	1	1	1	1		1	1	1	1	2	1	1	1	2	2	2	2	2	2	2	2	2	2	2	2	2	2	2	2	2	2	2	2	2	2	2	2	2	2	2	3	1	1	10	12	100	84
0	2	2	2	1	1			2	1	1	1	3	2	2	2	3	2	3	2	2	2	3	3	2	3	2	2	2	2	2	2	2	2	2	2	2	2	2	2	2	2	2	3	4	1	7	6	27.5	63
0	2	2	1	1	1			2	3	2	3	5	3	3	3	5	5	5	5	5	5	5	5	5	5	5	5	5	5	5	2	3	3	3	1	1	3	1	1	3	3	3	3	5	3	0	0	16.5	48
1	2	1	1	1	1			1	1	2	1	2	1	1	1	1	1	1	1	1	2	2	3	2	2	1	2	2	1	1	1	1	1	1	1	1	1	1	1	1	1	1	2	1	1	5	10	66	65
0	1	2	1	1	1	1		1	1	2	1	3	2	2	2	3	3	3	1	3	5	5	5	2	3	2	4	4	4	3	3	3	3	2	2	2	3	3	2	2	3	3	3	4	3	8	4	55.3333	70
1	1	1	1	1		1		2	3	2	2	3	2	2	2	3	3	3	3	3	3	3	2	2	2	1	2	3	2	1	1	1	1	1	1	1	1	1	1	1	1	1	3	3	2	7	9	33	31
0	1	2	1	1	1	1	1	2	1	2	1	3	2	2	3	3	3	3	2	3	4	4	5	3	4	2	4	3	2	1	4	3	3	2	2	1	3	2	2	3	3	3	2	2	1	2	7	60.6667	56
0	2	2	2	1	1			2	3	2	3	2	1	1	3	1	1	1	1	1	1	2	1	2	2	2	2	2	2	2	2	1	1	3	1	1	1	1	1	1	1	1	1	5	3	3	5	22	42
1	2	1	1	1	1			1	3	3	1	2	1	1	1	1	2	1	1	1	2	2	2	1	1	1	2	2	1	1	2	2	1	1	1	2	1	1	1	1	2	2	2	1	3	3	6	33	72
0	2	2	2	1	1			2	3	2	2	3	2	3	2	5	5	5	5	5	5	5	5	4	3	4	4	4	4	4	4	3	3	3	2	2	2	2	2	2	2	2	3	5	2	8	10	33	64
1	1	1	1	1	1	1		1	1	1	1	4	3	3	3	5	4	4	4	3	3	5	5	3	3	4	4	4	4	4	3	3	4	4	4	4	4	4	4	3	4	4	2	2	1	7	10	44	43
0	1	2	1	1	1	1		2	1	1	1	3	2	2	3	3	4	3	2	3	3	4	4	4	4	4	4	4	4	2	3	4	4	3	2	1	1	2	1	3	2	2	2	4	1	7	6	33	73
0	1	2	2	1	1			2	2	2	2	2	1	1	1	2	2	2	2	1	3	1	2	1	1	2	3	3	2	1	1	2	2	2	1	1	2	2	1	1	1	1	4	5	2	7	9	38.5	52
1	1	1	1	1	1			1	1	1	1	3	2	2	2	2	2	1	2	3	3	3	3	3	3	2	4	4	3	2	4	3	3	2	2	1	4	2	2	2	3	4	3	2	1	2	3	88.6667	54
0	1	1	1	1	1	1		1	1	2	3	3	2	2	2	3	3	2	1	2	2	3	3	2	3	2	1	3	1	1	1	1	1	1	1	2	2	1	2	1	1	2	2	5	2	7	9	72	44
1	1	1	1	1	1	1		2	2	2	2	2	1	1	1	2	2	2	2	1	3	3	3	1	1	3	3	3	3	3	1	1	1	1	1	1	1	1	1	1	1	1	3	2	2	6	9	44	78
0	1	1	1	1	1			2	3	2	1	3	2	1	3	2	2	3	1	2	5	5	5	3	4	3	5	5	4	1	5	3	3	2	3	2	3	3	3	2	3	3	2	2	1	9	9	100	76
0	2	2	1	1	1			2	3	2	2	2	1	1	1	1	2	1	1	1	3	3	3	3	2	1	1	1	1	1	1	1	1	1	1	1	1	1	1	1	1	1	1	5	3	4	4	11	71
0	2	2	2	1	1			1	2	2	2	4	2	3	2	5	5	5	5	5	5	5	5	4	4	3	5	5	5	1	3	3	3	4	3	1	5	4	1	1	1	1	5	5	3	3	9	94.3333	72
0	2	2	2	1	1			1	2	2	2	2	1	1	1	2	2	2	2	1	3	3	3	2	2	1	2	2	2	1	1	2	1	1	1	1	1	1	1	1	1	1	2	5	2	4	9	38.5	72
1	1	1	1	1	1			2	3	2	2	2	1	1	1	2	2	2	2	2	2	2	2	1	1	3	3	3	3	3	3	3	3	1	1	1	1	1	1	1	1	1	3	2	2	7	7	33	58
1	1	1	1	1	1	1		1	1	1	1	4	3	3	3	4	4	4	4	4	4	4	4	4	4	4	4	4	4	4	4	4	4	4	4	4	4	4	4	4	4	4	4	1	1	10	12	77.5	84
1	1	1	1	1	1	1		1	1	2	2	3	2	3	2	3	2	2	2	2	2	1	2	3	2	3	1	1	2	2	2	3	3	3	2	2	1	2	2	2	3	3	2	2	1	1	6	33	37
0	2	1	1	2				2	3	2	3	3	2	2	2	3	3	3	3	2	2	2	2	2	2	2	2	3	2	2	2	2	2	2	2	1	2	2	2	2	2	2	5	3	1	7	8	44	72
1	1	1	1	1	1	1		2	1	3	3	4	3	2	3	5	5	4	3	4	5	5	5	4	5	4	5	4	3	3	4	4	4	4	4	2	4	4	2	4	3	3	3	1	3	10	5	22	74
1	1	1	1	1		1		2	1	2	2	3	2	2	2	4	3	4	2	1	2	3	2	1	3	4	3	4	3	3	2	3	2	1	4	2	4	4	2	4	2	4	3	1	1	6	7	38.5	49
0	2	2	2	1	1			1	3	3	3	2	1	1	1	2	2	2	2	1	3	3	3	1	1	1	3	3	2	2	1	3	1	1	1	1	2	1	1	1	1	1	5	5	2	0	2	0	20
0	1	2	1	1	1	1		2	2	2	1	3	2	2	2	3	2	3	3	3	3	4	4	3	3	3	4	4	3	3	3	3	2	2	2	1	2	2	2	3	3	2	3	5	3	7	5	16.5	64
0	1	2	2	1	1	1		2	3	1	2	1	1	1	1	2	2	2	2	2	2	2	2	1	1	1	1	1	2	1	1	1	1	2	1	1	1	1	1	1	1	1	5	5	3	8	9	77.3333	42
1	1	1	1	1	1	1		1	1	1	1	3	2	2	2	3	4	3	3	3	4	4	4	4	4	3	3	3	3	3	3	3	3	3	3	2	3	3	3	3	3	3	4	2	1	8	11	60.5	75
0	2	2	2	1	1			1	3	2	1	3	2	1	2	3	3	3	2	3	3	4	4	2	2	2	3	3	3	3	2	1	1	3	3	1	2	3	3	2	3	4	5	5	3	4	9	60.5	73
0	1	2	2	1	1			2	3	2	3	2	1	1	1	1	1	1	2	2	2	3	1	2	1	2	3	3	2	1	1	1	1	1	2	1	2	1	1	1	1	1	4	5	3	6	6	55	61
0	1	2	1	1	1			2	1	2	1	3	2	2	2	2	2	3	1	3	4	5	5	4	3	2	5	5	4	3	4	3	2	3	2	1	4	3	3	3	3	3	5	2	3	7	6	38.5	69
1	1	1	1	1	1	1		1	1	1	1	3	2	2	2	3	3	3	3	3	4	5	5	5	5	5	5	5	5	2	5	5	5	5	5	2	5	5	5	5	5	5	5	1	1	10	12	88.6667	63
1	2	1	1	1	1			1	2	2	2	3	2	2	2	3	3	3	3	3	3	3	3	1	1	3	3	3	3	3	3	3	3	2	1	1	1	1	1	1	1	1	3	4	2	3	9	49.5	50
0	2	2	2	1	1			2	2	2	2	1	1	1	1	1	1	1	1	1	1	1	1	1	1	1	1	1	1	1	1	1	1	1	1	1	1	1	1	1	1	1	5	5	3	4	9	33	64
0	1	2	1	1	1	1		2	1	2	1	3	2	1	2	3	3	3	2	3	4	5	5	2	3	2	2	2	2	3	4	2	2	2	2	1	2	2	2	2	2	2	5	5	3	8	7	33	66
1	1	1	1	1		1		2	1	1	1	2	1	1	1	2	2	2	2	2	2	2	2	2	2	2	2	2	2	2	1	2	2	2	1	2	1	1	1	1	1	1	2	1	1	8	10	22	75
0	1	2	2	1	1			2	1	2	1	2	2	1	2	2	3	2	1	2	3	3	4	4	3	3	3	3	3	1	1	3	2	1	2	2	3	2	1	2	1	1	3	4	3	4	2	11	46
0	2	2	2	1	1			2	2	2	2	3	2	2	3	1	2	2	1	2	5	5	5	3	3	2	5	5	5	2	2	3	3	2	2	2	4	2	2	3	3	2	2	5	2	7	6	44	57
1	1	1	1	1	1	1		2	1	2	1	3	2	2	2	4	4	4	4	4	4	4	2	1	1	2	3	3	3	2	2	3	3	3	1	1	2	2	3	3	3	3	2	2	2	9	10	83	68
1	1	1	1	1		1		2	1	1	1	4	3	2	3	4	5	4	4	4	3	4	5	4	4	4	4	5	5	2	4	4	4	4	3	2	4	5	3	4	4	4	2	3	1	8	9	88.6667	74
1	1	1	1	1	1			2	1	2	1	3	2	2	2	4	4	4	3	3	3	3	3	1	1	4	4	4	3	3	3	3	3	2	2	2	1	1	1	1	1	1	5	1	3	6	10	27.5	67
0	2	2	2	1	1			2	1	3	2	3	1	1	2	3	3	2	2	2	3	3	3	3	3	2	3	3	2	1	1	3	1	2	2	1	2	1	1	2	2	3	2	5	3	0	2	5.5	62
0	1	2	2	1	1			2	3	2	2	2	1	1	1	1	1	1	1	1	2	3	2	2	2	2	2	2	2	1	2	2	2	1	1	1	2	2	1	2	3	3	3	5	3	5	4	60.6667	46
1	1	1	1	1	1	1		2	1	2	1	2	1	1	1	2	2	2	1	1	3	3	3	2	2	2	3	1	1	4	1	3	3	3	1	2	2	2	2	2	2	2	3	1	1	8	8	49.5	44
1	2	1	1	1	1			1	3	2	1	3	2	2	2	3	3	3	3	3	5	5	4	3	4	4	4	3	3	3	3	3	2	4	3	1	3	3	3	2	3	2	5	2	3	8	5	27.5	52
1	1	1	1	1	1	1		2	1	1	1	3	2	2	2	3	3	3	3	3	3	3	3	3	3	3	3	3	3	3	3	3	3	3	3	3	3	3	3	3	3	3	5	1	1	8	9	100	84
1	1	1	1	1	1	1		1	1	2	3	4	3	3	3	5	5	4	4	4	4	5	5	4	4	4	4	4	5	4	4	5	4	4	4	2	3	2	3	4	3	2	2	2	1	6	3	27.5	28
1	1	1	1	1	1	1		2	1	2	1	3	3	2	1	5	5	5	5	5	5	5	5	2	3	3	4	4	3	2	3	4	4	3	2	2	2	2	2	2	2	2	4	1	1	8	11	100	77
0	1	2	2	1	1			2	2	3	2	1	1	1	1	2	2	2	2	2	2	2	2	1	1	1	2	2	2	1	1	2	2	1	1	1	1	1	1	1	1	1	5	5	2	6	6	16.5	31
1	1	1	1	1	1	1		2	1	1	1	3	2	2	2	3	3	3	3	3	3	3	3	3	3	3	3	3	3	2	3	3	4	3	3	1	2	2	2	1	3	3	5	2	1	4	9	77.3333	63
0	1	2	1	1	1	1		1	1	2	1	3	2	2	2	3	3	3	3	3	3	3	3	3	3	3	3	3	3	3	3	3	3	3	3	2	3	3	3	3	3	3	2	2	1	9	10	49.5	58
1	2	1	1	1	1			1	1	2	2	4	3	3	3	5	5	5	4	4	4	5	4	3	4	4	4	4	4	4	4	4	4	4	4	1	4	4	3	4	3	1	2	2	1	3	3	33	25
0	2	2	2	2				1	3	3	3	1	1	1	1	1	1	1	1	1	1	1	1	1	1	1	1	1	1	1	1	1	1	1	1	1	1	1	1	1	1	1	5	5	3	0	0	94.3333	14
1	2	1	1	1	1			2	1	2	1	3	2	2	2	3	3	3	3	3	3	3	3	3	3	3	3	3	3	3	3	3	3	3	3	3	3	3	3	3	3	3	5	2	1	9	12	66	84
0	2	2	2	1	1			1	3	3	2	2	1	1	1	2	2	2	2	2	2	2	2	2	2	3	3	3	2	2	2	2	2	2	1	3	1	1	1	1	1	1	4	5	2	0	3	0	34
1	2	1	1	1	1			1	1	2	3	4	2	2	2	4	4	3	3	4	5	5	5	3	4	2	3	3	3	3	3	3	3	2	1	1	3	2	2	2	3	3	3	2	3	0	3	33	34
1	1	1	1	1		1		1	1	2	1	4	3	3	2	5	4	4	3	4	4	4	4	4	4	3	4	4	3	4	3	4	4	3	4	3	4	3	3	4	3	3	1	2	1	8	8	71.8333	57
1	1	1	1	1	1			1	1	1	1	3	2	2	2	1	2	3	1	2	4	5	5	3	3	2	5	5	5	2	3	3	3	2	2	1	3	2	2	2	3	3	2	3	2	3	5	27.5	57
0	1	1	1	1		1		1	1	1	3	3	2	2	2	3	3	3	3	2	3	4	4	2	3	3	3	3	3	3	3	3	3	3	3	1	3	3	3	3	3	3	2	5	3	3	8	22	62
0	2	2	2	2				2	2	3	1	2	2	1	1	2	4	1	1	1	1	5	5	1	5	1	1	1	1	1	1	1	1	1	1	2	5	5	2	3	3	3	5	5	3	10	0	11	84
1	2	1	1	1	1			2	1	2	1	3	1	2	3	2	5	3	3	4	5	5	5	3	5	2	4	5	5	1	4	4	1	3	3	2	4	1	1	3	3	4	2	3	1	5	6	5.5	57
1	1	1	1	1	1	1		2	1	1	1	4	3	3	3	5	5	5	5	5	5	5	5	4	2	4	4	4	4	1	4	4	4	4	3	1	1	2	2	3	3	3	2	1	2	7	8	66	65
1	1	1	1	1	1			2	1	1	1	2	1	1	1	2	2	2	2	2	2	2	2	2	2	2	2	2	2	2	2	2	1	1	1	1	1	1	1	1	1	1	3	4	1	7	9	11	57
0	1	2	2	1	1			1	1	1	3	3	2	2	2	3	4	3	1	2	4	5	5	4	3	3	3	4	4	2	2	3	2	2	2	2	2	1	1	1	3	2	3	5	3	10	11	71.6667	84
0	1	2	2	1		1		2	3	2	2	3	2	2	2	1	1	2	1	1	1	1	1	1	1	1	1	1	1	1	1	1	1	1	1	1	1	1	1	1	1	1	4	5	3	3	2	33	71
1	1	1	1	1		1		2	1	1	1	3	2	2	2	3	3	2	2	2	3	3	3	2	3	2	4	4	2	3	3	2	3	3	2	2	3	2	3	2	2	2	2	2	1	7	9	49.5	38
0	1	2	1	1	1			2	1	1	3	3	2	2	3	3	3	3	3	3	3	3	3	3	3	3	3	3	3	3	3	3	3	3	3	3	3	3	3	3	3	3	2	5	3	8	9	66	68
0	2	2	2	1	1			1	1	1	2	3	2	2	2	5	5	5	5	4	4	4	5	3	3	4	4	4	4	4	4	4	4	3	3	2	2	2	2	1	1	1	2	5	3	2	8	100	78
1	2	1	1	1	1		1	1	3	2	3	3	1	1	3	5	5	2	2	5	5	5	5	5	5	5	5	5	5	1	5	5	5	5	3	1	5	3	1	5	5	5	2	1	3	5	10	5.5	81
0	2	2	2	1	1			1	3	2	2	3	2	3	2	3	3	3	3	3	3	3	3	2	2	4	4	4	4	3	4	4	3	3	2	1	2	2	1	1	1	1	5	5	3	8	9	11	69
0	2	2	2	1	1			1	1	2	1	3	2	2	3	3	3	3	3	3	3	4	4	3	3	3	3	4	4	3	3	3	3	3	3	2	3	3	2	3	2	2	4	4	3	7	5	33	36
1	1	1	1	1	1	1		2	1	1	1	4	3	3	3	4	4	4	4	4	4	4	4	4	4	4	4	4	4	4	4	4	4	4	4	4	4	4	4	4	4	4	5	2	1	8	10	88.8333	84
1	1	1	1	1	1	1		2	1	1	1	4	3	2	3	4	4	4	4	5	5	5	5	4	5	3	4	5	5	3	4	4	4	5	4	2	4	5	2	4	4	4	2	1	3	8	7	77.3333	50
1	1	1	1	1		1		2	1	1	1	5	3	3	3	5	4	4	5	4	5	5	5	5	4	5	5	4	5	5	4	4	4	5	5	3	5	4	4	5	5	4	5	2	3	8	10	94.3333	75
1	1	1	1	1	1			2	2	2	2	3	2	1	1	3	5	3	5	3	3	5	2	1	1	1	2	2	2	1	1	2	1	2	1	1	2	2	1	1	1	1	5	2	2	6	9	33	73
1	1	1	1	1		1		1	1	1	1	5	3	2	3	5	5	4	5	5	5	5	5	3	5	5	5	5	5	5	4	5	4	4	4	2	4	5	4	4	4	4	5	1	1	8	7	83.1667	42
1	1	1	1	1	1	1		2	1	2	2	3	2	2	2	2	3	2	4	2	3	4	4	1	4	3	4	4	3	1	3	2	2	3	2	1	2	2	2	2	2	1	2	2	1	6	7	27.5	79
1	1	1	1	1	1	1		1	1	1	1	3	2	2	2	4	4	4	4	4	4	4	4	4	4	4	4	4	4	4	4	4	4	4	4	3	4	4	4	4	4	1	2	2	1	4	9	100	25
1	2	1	1	1	1			2	1	1	1	3	2	1	2	5	5	3	4	5	5	5	5	5	5	3	5	5	5	2	3	3	3	3	3	2	3	4	3	4	3	3	5	1	1	10	12	27.5	79
1	2	1	1	1	1		1	2	1	1	1	3	2	2	2	3	3	3	3	3	3	3	3	3	5	3	3	3	3	3	3	3	3	3	3	3	3	3	3	3	3	3	5	2	1	9	12	83	84
0	1	2	1	1	1			2	1	2	3	2	1	1	1	2	3	2	1	1	2	3	2	2	2	2	2	3	2	2	2	2	2	2	2	2	3	3	2	2	3	3	2	5	3	6	5	27.5	55
0	2	2	2	2			1	1	1	1	2	1	1	1	1	1	1	1	1	1	1	1	1	1	1	1	1	1	1	1	1	1	1	1	1	1	1	1	1	1	1	1	1	5	2	1	3	16.5	84
1	1	1	1	1	1	1		1	1	1	2	4	3	3	3	5	5	5	5	5	5	5	5	5	5	5	5	5	5	5	5	5	5	5	5	5	5	5	5	5	5	5	5	1	3	10	12	100	84
0	1	2	1	1	1			2	1	1	3	3	2	2	2	3	3	3	3	3	3	3	3	3	3	3	3	3	3	3	3	3	3	3	3	3	3	3	3	3	3	3	5	5	3	7	9	44	48
1	1	1	1	1	1	1		2	1	2	1	3	2	2	2	1	2	3	2	2	1	2	3	3	3	1	2	3	4	1	1	2	3	2	2	1	2	3	2	2	1	2	1	1	3	3	6	60.8333	43
1	1	1	1	1		1		2	1	2	1	3	2	1	3	1	3	1	1	3	5	5	5	3	5	2	5	5	5	1	3	3	3	2	2	1	5	2	2	2	3	1	2	2	3	7	7	38.5	59
0	2	2	2	1	1			2	3	2	3	2	1	1	1	2	2	2	2	2	2	2	2	2	2	2	2	2	2	2	2	2	2	2	2	2	2	2	2	2	2	2	5	5	3	5	6	44	48
0	2	2	1	1	1			2	3	2	3	3	2	1	2	2	2	2	2	1	1	3	3	2	2	2	2	2	2	2	2	2	1	2	3	1	2	2	1	1	1	1	3	5	3	5	6	27.5	65
1	1	1	1	1	1	1		1	1	1	2	2	1	1	1	2	2	2	1	1	2	2	2	2	2	2	2	2	2	2	2	2	2	2	2	1	2	2	2	2	2	2	5	1	1	9	12	66	84
1	1	1	1	1	1			2	1	1	3	3	2	2	2	2	3	3	2	3	3	3	3	2	3	2	3	3	2	3	3	3	3	3	3	3	3	2	3	3	3	3	5	1	3	7	6	33	48
1	1	1	1	1	1	1		2	1	1	1	3	2	2	2	3	3	3	3	3	3	3	3	3	3	3	3	3	3	3	3	3	3	3	3	3	3	3	3	3	3	3	2	1	1	10	12	88.6667	84
0	1	2	1	1	1	1		2	3	2	1	3	2	2	2	3	3	3	3	3	2	3	3	3	3	2	3	3	3	2	3	3	3	3	3	1	2	3	3	3	3	2	5	4	3	9	9	49.5	42
1	1	1	1	1	1			1	1	1	1	4	3	2	3	4	4	3	3	4	5	5	5	4	5	4	5	5	5	4	4	4	4	4	4	1	5	3	3	4	4	4	2	3	3	7	6	71.6667	53
0	1	2	2	1		1		2	3	3	2	3	2	2	3	3	3	3	2	3	3	5	4	4	4	4	4	4	3	1	2	2	2	2	3	1	3	3	2	2	2	2	3	4	3	5	6	27.5	30
1	2	1	1	1	1			1	1	1	2	2	1	1	1	2	3	1	1	1	3	3	3	2	3	2	2	2	2	1	1	2	1	1	1	1	1	2	1	1	2	2	2	1	2	4	8	66	80
1	2	1	1	1	1			1	1	1	1	2	1	1	1	1	1	1	1	1	2	2	2	2	2	1	1	1	1	1	1	1	1	1	1	1	1	1	1	1	2	2	1	1	1	5	9	33	72
1	1	1	1	1		1		2	1	1	1	4	3	3	3	5	5	5	5	5	5	5	5	3	4	4	4	4	4	3	3	3	4	4	4	2	4	3	3	2	1	1	1	2	3	9	10	66	64
1	2	1	1	1	1			1	1	2	2	2	1	1	1	2	1	1	1	1	1	2	2	2	2	1	1	1	1	1	1	1	1	1	1	1	1	1	1	1	1	1	2	1	3	4	8	33	56
0	2	2	2	1	1		1	1	1	2	1	3	1	1	2	3	3	2	1	2	4	5	3	3	2	1	3	3	3	1	2	2	1	2	3	1	2	3	1	2	2	2	2	3	3	7	4	33	48
1	1	1	1	1	1	1		2	2	2	2	4	3	3	3	5	5	5	5	5	5	5	5	5	5	5	5	5	5	5	5	5	5	5	5	1	5	5	2	5	5	5	4	2	3	7	11	100	84
1	1	1	1	1	1			1	2	1	2	3	1	2	2	1	2	3	3	1	2	1	1	1	5	2	3	3	3	2	2	2	2	1	2	2	1	3	2	4	2	5	5	2	2	10	5	38.5	37
1	1	1	1	1	1	1		2	1	2	2	4	2	2	3	4	3	3	1	1	1	5	5	3	4	3	4	4	4	1	2	5	4	3	4	1	4	1	1	4	2	3	5	1	3	7	6	83	71
1	1	1	1	1		1		1	1	1	1	4	3	3	2	4	4	4	4	4	3	3	3	4	4	4	4	4	4	5	3	4	4	4	2	2	3	3	3	3	4	4	5	1	1	10	8	49.6667	46
1	2	1	1	1	1			1	1	1	2	2	1	1	1	1	1	1	1	1	3	3	1	1	1	1	1	1	1	1	1	1	1	1	1	1	1	1	1	1	1	1	1	1	3	3	5	33	41
1	1	1	1	1		1		1	3	2	2	3	2	1	1	2	5	2	5	2	2	5	2	2	2	2	2	2	2	2	2	2	2	2	2	2	2	2	2	3	3	2	5	2	1	8	7	77.3333	30
0	2	2	1	1	1			1	3	3	2	2	1	1	1	1	3	2	2	2	2	1	2	1	2	1	2	2	1	2	2	2	2	2	2	1	2	2	2	2	1	2	2	5	3	9	6	33	57
0	2	2	2	1	1			2	3	2	3	2	1	1	1	2	2	2	2	2	2	2	2	2	2	2	2	2	2	2	2	2	2	2	2	2	2	2	2	2	2	2	4	5	3	7	9	33	48
0	1	2	1	1	1			1	1	2	1	3	1	1	2	2	2	1	1	1	2	3	3	2	2	2	2	2	2	2	2	3	3	3	3	2	2	3	2	2	2	2	3	4	3	6	5	27.5	67
1	2	1	1	1	1			2	3	2	2	3	2	2	2	4	4	4	4	4	4	4	3	2	2	5	5	5	5	4	4	4	4	3	1	1	1	1	1	1	1	1	2	2	2	3	9	22	72
0	1	2	1	1	1	1		1	1	1	1	4	2	2	2	4	4	3	3	3	3	3	3	3	3	3	3	3	3	3	3	3	3	3	3	2	2	2	2	3	2	2	2	2	1	7	6	38.5	65
1	2	1	1	1	1			1	1	2	3	3	2	2	2	3	3	3	3	3	3	3	3	3	3	3	3	3	3	3	3	3	3	3	2	2	3	3	3	2	3	4	5	3	3	4	7	49.5	45
0	1	2	1	1	1	1		2	1	2	3	4	2	2	2	5	4	4	4	4	4	4	4	3	4	3	4	4	3	2	2	4	3	4	1	4	2	2	4	2	2	2	3	4	3	8	8	33	84
1	1	1	1	1	1	1		2	1	3	1	3	2	2	3	3	5	3	2	2	4	5	5	3	5	3	5	4	5	3	3	5	4	4	3	2	3	2	2	2	4	4	2	2	1	9	8	77.3333	61
1	2	1	1	1	1			1	1	1	1	3	2	2	2	3	3	3	3	3	3	3	3	3	3	3	3	3	3	3	3	3	3	3	3	3	3	3	3	3	3	3	2	1	1	9	9	66	84
0	2	2	2	1	1			2	2	2	1	2	2	2	2	2	3	3	1	3	4	3	4	2	3	3	3	3	4	2	2	2	2	2	2	2	3	2	2	3	2	2	3	5	3	5	8	66.1667	67
0	2	2	2	1	1			1	1	1	1	3	2	2	3	3	4	3	2	2	4	4	3	3	3	3	3	3	2	1	1	4	2	3	1	1	3	1	1	1	1	1	2	4	1	7	6	71.8333	23
0	1	2	1	1	1			2	1	1	3	3	2	2	2	3	3	3	3	3	3	3	3	3	3	3	3	3	3	3	3	3	3	3	3	1	3	3	3	3	3	3	2	4	3	5	7	38.5	79
1	2	1	1	1	1			2	1	1	3	3	2	2	2	3	3	3	3	3	3	3	3	3	3	3	3	3	3	3	3	3	3	3	3	3	3	3	3	3	3	3	5	1	1	8	9	100	84
0	1	2	1	1	1	1		1	1	2	3	3	2	2	2	3	3	4	4	3	5	5	5	5	5	4	5	5	3	3	2	2	3	2	2	2	2	2	2	2	3	2	2	2	1	7	8	60.5	50
0	1	2	2	1	1			2	1	2	1	3	2	2	2	3	4	3	2	2	4	5	5	3	3	2	2	3	3	2	3	4	3	3	3	1	3	3	2	3	3	2	2	1	3	8	6	49.5	67
0	1	1	1	1	1	1		1	1	1	1	3	2	2	2	3	3	3	3	3	3	3	3	3	3	3	3	3	3	3	3	3	3	3	3	3	3	3	3	3	3	3	5	1	1	9	12	94.3333	84
0	2	2	2	1	1			2	1	2	2	3	2	1	2	3	3	2	2	2	3	3	3	3	2	2	3	3	3	2	2	1	1	3	2	1	2	3	1	2	3	3	2	1	2	5	7	27.5	68
1	1	1	1	1	1			2	1	2	1	3	2	2	3	3	3	3	2	1	4	5	3	2	4	3	4	4	3	2	2	4	3	3	2	1	4	1	1	3	2	2	3	2	1	8	6	44	52
1	2	1	1	1	1			1	1	1	1	3	2	2	2	3	3	3	3	3	3	3	3	3	3	2	3	3	3	3	3	3	3	3	3	2	3	3	3	3	3	3	2	2	3	7	7	33	66
1	2	1	1	1	1			1	3	2	1	2	2	1	2	4	4	3	2	3	3	3	3	3	3	2	4	4	3	4	3	1	1	2	2	1	2	2	2	2	2	2	3	2	1	5	9	60.6667	48
1	2	1	1	1	1			1	3	2	2	3	2	2	2	3	3	3	3	3	3	3	2	2	5	2	3	3	3	2	2	3	3	2	1	1	2	1	1	1	1	1	5	2	2	4	9	38.5	76
1	2	1	1	1	1			2	3	2	3	3	2	1	2	3	5	2	1	4	3	4	5	4	5	4	4	3	4	3	3	5	4	3	4	1	3	1	3	3	4	1	5	2	3	7	6	44	61
1	1	1	1	1	1	1		1	1	2	1	2	1	1	1	1	1	1	1	1	2	2	2	2	2	1	2	2	1	1	1	2	2	1	1	1	2	1	1	1	2	1	1	1	1	6	6	33	74
0	2	2	1	1	1			1	1	2	1	4	2	2	2	4	5	3	2	4	4	4	5	3	4	2	3	3	3	3	3	3	3	2	3	2	3	3	2	2	3	2	2	1	1	8	6	22	32
0	1	2	2	1	1			1	1	1	1	3	2	2	2	3	3	3	2	2	1	4	4	3	3	3	3	3	3	3	3	3	3	2	2	1	2	2	2	2	2	2	1	5	3	7	3	71.6667	70
1	2	1	1	1	1			1	1	2	1	3	2	2	2	4	3	3	3	3	3	3	2	3	3	2	3	2	1	3	2	2	3	1	3	1	4	3	2	2	4	3	5	3	3	7	7	27.5	50
0	1	1	1	1	1	1		2	1	3	2	2	1	1	1	2	1	1	1	1	1	2	1	1	2	1	2	2	1	2	1	3	2	1	1	1	2	1	1	1	1	1	4	4	3	6	3	22	66
0	2	2	1	1	1			1	1	1	2	2	1	1	1	3	3	3	3	2	3	3	3	3	3	2	2	2	2	2	2	2	2	2	1	1	2	2	2	1	2	2	2	4	2	6	12	100	82
1	2	1	1	1	1			1	1	2	1	3	3	3	3	3	4	3	4	4	3	5	5	5	5	5	5	5	4	3	4	3	3	3	2	1	4	2	2	3	3	3	2	1	1	6	9	71.6667	60
0	1	2	2	1		1		2	3	3	3	1	1	1	1	1	1	1	1	1	1	2	2	2	1	1	1	2	1	1	1	1	1	1	1	1	1	1	1	1	1	1	4	4	2	0	3	11	22
1	1	1	1	1		1		2	1	3	2	4	2	2	2	4	4	4	4	4	4	4	4	4	5	4	4	4	4	3	3	3	3	3	5	1	1	3	3	4	4	3	5	1	3	2	7	38.5	42
1	2	1	1	1	1			1	1	1	1	3	2	2	2	3	3	3	3	2	3	3	3	3	3	3	3	3	2	2	3	3	3	3	2	2	3	3	2	3	3	3	1	1	1	9	11	60.5	64
0	2	2	2	1	1			2	3	2	3	1	1	1	1	2	1	1	1	1	1	2	1	1	1	1	2	2	2	1	1	2	1	1	1	1	1	1	1	1	1	1	4	5	2	3	6	44	41
0	2	2	2	1	1			2	1	2	2	2	1	1	3	1	4	1	1	2	5	5	5	4	5	2	3	2	4	2	2	1	1	3	1	1	1	1	1	1	1	1	5	5	2	0	4	11	47
1	1	1	1	1	1	1		1	1	1	1	4	3	3	3	4	4	4	4	4	4	4	4	4	4	4	4	4	4	4	4	4	4	4	4	4	4	4	4	4	4	4	5	1	1	10	12	94.3333	84
0	1	2	1	1	1			2	1	3	3	3	2	2	2	2	2	2	1	1	2	4	3	3	2	2	3	3	3	2	2	3	3	2	1	1	3	3	1	2	2	2	2	4	3	5	6	55	71
0	2	2	1	1	1			2	1	1	1	2	2	2	2	3	3	3	1	1	3	4	3	2	3	2	3	3	3	1	2	3	2	1	2	1	3	3	2	2	2	2	3	4	3	7	7	44	51
0	2	2	2	1	1			1	3	3	2	1	1	1	1	1	1	1	1	1	1	1	1	1	1	1	1	1	1	1	1	1	1	1	1	1	1	1	1	1	1	1	1	5	2	0	3	0	39
1	1	1	1	1	1	1	1	1	1	1	1	4	3	3	3	5	4	4	4	4	2	5	5	4	4	4	3	4	4	3	3	4	4	4	4	2	4	4	2	4	3	4	2	2	1	3	8	38.5	40
1	2	1	1	1	1			2	1	2	2	3	2	2	3	3	4	3	4	3	4	5	5	4	5	4	3	4	3	3	3	3	4	4	3	2	3	4	2	5	4	3	1	3	3	4	6	33	54
0	2	2	2	2				2	3	3	3	3	2	1	1	1	3	1	1	1	2	4	3	2	1	2	2	2	2	1	1	1	1	1	1	1	1	1	1	1	1	1	5	5	2	4	6	33	67
1	1	1	1	1	1	1		1	1	1	1	3	2	2	3	4	4	4	4	4	4	4	4	4	4	4	4	4	4	4	4	4	4	4	4	3	4	4	3	4	4	4	1	2	1	9	12	100	84
1	1	1	1	1	1	1		1	1	1	1	3	2	2	2	3	3	3	4	3	4	3	4	3	4	2	4	4	4	4	4	5	4	4	5	1	4	1	2	5	4	5	5	1	1	10	12	71.6667	56
0	2	2	1	1	1			2	3	2	3	2	1	1	1	2	2	2	2	2	2	2	2	2	2	2	2	2	2	2	2	2	2	2	2	2	2	2	2	2	2	2	5	5	3	5	6	33	48
0	1	2	1	1	1			2	1	2	3	3	2	2	3	4	4	3	2	3	2	4	4	4	4	3	4	4	4	3	3	4	4	3	3	1	4	2	1	3	4	3	5	1	3	7	4	5.5	33
0	2	2	1	1	1			2	1	1	2	3	1	3	2	5	3	3	2	3	3	2	4	4	3	4	2	5	2	3	3	2	2	2	5	2	3	3	3	3	4	4	3	3	2	2	5	27.6667	54
0	1	2	2	1	1	1		2	1	2	2	2	1	1	1	2	2	2	2	2	2	2	2	2	2	2	2	2	2	2	2	2	2	2	2	2	2	2	2	2	2	2	3	3	2	5	8	100	60
0	1	2	2	1	1			2	1	2	2	3	2	1	2	1	4	1	1	1	1	5	5	3	1	1	1	2	1	1	1	3	1	1	1	1	1	1	1	1	1	1	2	4	3	7	7	60.5	76
1	1	1	1	1	1	1		1	1	1	1	4	2	2	3	3	3	3	4	4	4	4	4	4	4	4	4	4	4	4	4	4	4	5	4	3	4	4	2	4	4	4	2	2	1	7	10	71.8333	31
0	2	2	1	1	1			1	1	2	1	4	2	1	2	2	5	1	1	3	4	5	5	5	4	4	5	2	2	2	2	2	3	4	3	1	5	1	1	2	3	3	2	4	3	2	3	60.6667	29
0	1	2	1	1	1	1		2	2	2	3	3	2	1	2	1	3	1	1	1	2	4	3	2	2	2	2	2	2	2	2	2	2	2	2	1	3	2	1	3	2	2	2	4	3	8	9	60.5	64
1	1	1	1	1	1	1		1	1	1	1	2	1	1	1	2	2	2	2	2	2	2	2	2	2	2	2	2	2	2	2	2	2	2	2	2	2	2	2	2	2	2	1	1	1	8	12	71.6667	52
1	1	1	1	1	1	1		2	1	1	1	3	2	3	2	5	5	5	5	5	5	5	5	3	3	3	4	4	3	3	4	3	4	2	2	2	2	2	2	2	2	2	2	1	3	8	12	66	73
1	1	1	1	1	1	1		2	1	2	2	3	2	2	2	2	3	3	4	2	3	3	4	2	3	3	4	3	4	2	3	4	2	2	3	1	4	3	3	2	4	3	5	3	2	7	5	38.5	45
0	2	2	1	1	1			2	1	2	1	2	1	1	1	1	1	1	1	1	1	2	1	1	2	1	1	1	1	1	1	1	1	1	1	1	1	1	1	1	1	1	5	4	1	0	3	33	38
0	2	2	1	1		1		1	3	2	3	3	2	2	2	2	3	3	3	3	3	4	4	3	3	3	3	3	3	2	2	2	2	2	2	1	1	1	1	1	1	1	4	4	3	7	5	38.5	84
1	1	1	1	1	1	1		1	1	1	1	3	2	2	2	3	2	3	2	3	3	3	3	3	3	2	3	3	3	3	3	3	2	3	2	2	3	2	3	3	3	3	2	2	1	6	7	38.5	46
0	2	2	2	1	1			2	2	3	2	3	2	2	2	5	5	4	4	5	5	5	4	3	3	4	4	4	4	3	3	3	4	3	3	2	1	1	1	1	1	1	5	5	3	7	9	16.5	67
1	1	1	1	1	1			2	3	2	1	3	2	2	2	3	3	3	2	3	3	3	3	3	3	3	3	3	3	3	3	3	3	3	3	3	3	3	3	3	3	3	5	3	1	5	6	33	45
0	2	2	2	1	1			2	1	1	2	3	3	1	3	1	5	1	1	1	5	5	5	3	5	2	5	5	5	5	5	1	1	1	1	1	1	1	1	1	1	1	5	5	3	10	12	83	59
0	2	2	1	1	1			2	3	3	3	2	1	1	1	1	1	1	1	1	1	2	1	1	1	1	1	1	1	1	1	1	1	1	1	1	1	1	1	1	1	1	5	5	3	2	11	94.3333	48
0	1	2	1	1	1	1		2	1	2	2	3	2	2	2	3	3	3	3	2	3	3	3	4	3	3	4	3	3	2	3	3	2	3	3	2	3	3	2	3	4	3	2	2	3	8	8	60.5	62
0	1	2	1	1	1	1		2	3	2	3	3	2	2	2	3	3	3	3	3	3	4	3	3	3	3	3	3	3	3	3	3	3	3	3	2	2	3	2	2	3	3	4	2	3	8	4	38.5	41
1	2	1	1	1	1			2	1	2	1	4	3	3	3	5	5	4	5	5	5	5	5	4	4	4	5	5	5	3	5	5	4	4	4	2	4	3	3	5	5	5	1	1	2	8	1	83	13
0	2	2	1	1	1	1		2	1	1	1	3	2	1	2	2	3	1	1	2	2	4	3	2	2	2	2	2	2	2	2	2	1	2	2	2	2	2	1	2	2	2	2	1	1	8	7	77.3333	82
0	1	1	1	1		1		2	3	2	2	2	1	1	1	1	2	2	2	1	2	2	2	2	2	2	2	2	2	2	2	2	3	2	2	2	2	2	1	2	1	1	5	5	3	6	2	33	42
0	2	2	2	1	1			2	1	2	1	3	1	1	2	2	4	2	1	4	4	5	4	3	4	3	2	2	2	3	3	2	2	2	2	2	2	2	2	2	2	2	5	5	3	4	7	60.6667	36
0	1	2	2	1	1			2	1	1	3	4	2	2	2	3	3	3	2	2	3	4	4	4	4	4	4	4	4	4	4	4	4	4	4	2	4	3	3	3	2	2	5	5	1	10	6	27.5	59
1	1	1	1	1	1			1	1	2	3	3	2	2	2	3	3	2	2	2	4	4	3	3	3	3	3	3	3	2	2	4	3	3	2	1	3	2	1	2	1	1	2	2	1	8	9	44	76
1	1	1	1	1	1			2	1	2	1	3	3	3	3	4	5	2	2	3	5	5	5	3	5	3	5	5	4	3	4	4	3	3	3	1	4	2	1	3	4	3	2	2	3	5	5	22	39
1	1	1	1	1	1	1		1	1	1	2	3	2	2	2	4	4	4	4	4	4	4	3	4	4	3	4	4	4	4	4	4	4	4	4	3	4	4	2	4	4	4	4	2	2	7	6	33	59
0	1	2	1	1		1		1	1	1	1	2	1	1	1	2	3	1	1	1	3	4	4	2	2	1	1	1	1	1	1	1	1	1	1	1	1	2	1	1	1	1	1	1	1	8	12	66	72
0	2	2	1	1	1			1	1	2	2	3	2	2	2	3	3	3	3	3	3	4	5	2	4	2	3	3	2	1	2	3	2	2	2	2	1	2	2	2	1	2	4	5	3	10	3	55	61
1	1	1	1	1		1		1	1	1	1	4	2	2	2	4	4	4	4	4	4	4	4	4	4	4	4	4	4	4	4	4	4	4	4	4	4	4	4	4	4	4	3	1	3	9	12	100	84
1	2	1	1	1	1			2	2	1	1	4	2	2	2	5	5	5	5	5	5	5	5	5	5	2	5	5	5	2	5	5	5	5	5	2	5	5	2	5	5	5	1	1	1	4	7	77.5	83
1	1	1	1	1	1	1		2	1	1	3	3	2	2	2	4	4	2	2	1	4	4	3	2	3	3	3	4	3	1	2	4	4	4	3	1	3	1	1	3	3	3	3	1	3	9	8	66	76
0	2	2	1	1	1			1	3	2	3	2	1	1	1	2	2	2	2	2	2	3	2	2	2	2	2	2	2	2	2	2	2	2	2	2	2	2	2	2	2	2	2	4	3	3	5	33	64
1	1	1	1	1	1			1	1	1	1	2	1	1	1	2	2	2	2	1	4	4	4	2	2	2	3	3	3	3	3	3	3	3	2	1	3	3	2	2	3	1	2	1	1	5	12	100	84
0	2	2	2	1	1			1	2	2	2	1	1	1	1	2	2	2	2	2	2	2	2	2	2	2	2	2	1	1	1	1	1	1	1	1	1	1	1	1	1	1	4	5	3	3	7	16.5	48
1	2	1	1	1	1			2	3	1	1	4	3	3	3	4	4	4	4	4	5	5	5	3	4	4	4	4	4	4	4	4	4	4	4	2	4	4	4	4	4	4	5	1	1	10	7	60.5	67
1	2	1	1	1	1			2	1	1	1	2	1	1	1	2	2	2	2	2	1	1	1	1	2	1	1	1	1	1	1	1	1	1	1	1	1	1	1	1	1	1	5	1	1	10	12	83	78
0	2	2	2	2			1	1	2	3	2	1	1	1	1	1	1	1	1	1	1	1	1	1	1	1	1	1	1	1	1	1	1	1	1	1	1	1	1	1	1	1	5	5	2	2	9	11	35
1	1	1	1	1	1	1		2	3	2	3	2	1	1	1	1	3	2	2	2	2	2	2	2	2	2	2	2	2	2	2	2	2	2	2	2	2	2	2	2	2	2	5	2	3	6	4	44	60
0	2	2	2	1	1			2	3	3	3	2	1	1	1	2	2	2	2	2	2	2	2	2	2	2	2	2	2	2	2	2	2	2	2	2	2	2	2	2	2	2	5	5	3	4	3	16.5	48
1	1	1	1	1	1	1		1	1	1	1	3	2	2	2	3	3	3	3	3	3	3	3	3	3	3	3	3	3	3	3	3	3	3	3	3	3	3	3	3	3	3	2	1	1	9	12	100	60
1	2	1	1	1	1			1	1	2	1	3	3	3	3	4	4	3	2	1	3	4	4	3	4	4	4	4	4	3	3	3	3	3	3	2	4	3	3	3	3	3	2	2	1	8	8	83	76
1	2	1	1	1	1			1	1	1	1	2	1	2	2	1	1	3	3	4	1	1	1	1	1	1	2	4	3	5	3	3	1	1	1	2	1	2	3	3	3	5	3	3	1	6	7	66.1667	40
0	2	1	1	2				2	3	2	3	2	2	2	2	3	3	3	3	3	4	5	4	4	3	4	4	4	4	2	2	3	3	3	2	2	3	2	2	2	1	1	5	5	1	5	7	71.6667	79
1	1	1	1	1	1		1	2	3	2	1	4	2	2	2	5	5	5	5	5	5	5	5	5	4	4	4	5	5	1	2	4	4	3	3	3	4	3	2	2	2	2	2	4	2	7	9	71.6667	27
0	1	2	1	1	1	1		2	1	2	2	3	2	2	2	2	2	2	2	3	3	5	5	3	2	2	3	3	3	1	2	3	3	3	2	1	3	1	1	1	1	1	2	5	3	7	9	60.5	39
1	1	1	1	1	1	1		1	1	2	1	2	1	1	1	2	2	2	2	2	3	3	3	3	3	3	3	3	3	3	1	3	3	3	1	1	1	1	1	1	2	1	2	1	1	9	9	66	60
0	1	1	1	1	1	1		1	2	2	2	2	2	2	2	4	3	3	4	2	2	3	2	2	3	2	2	1	3	2	2	3	2	2	2	2	2	3	2	3	2	2	3	2	2	5	6	49.6667	32
0	2	2	1	2	1			1	1	2	2	2	1	1	1	1	1	1	1	1	1	1	2	2	2	1	1	1	1	1	1	1	1	1	1	1	1	1	1	1	1	1	2	4	2	0	6	16.5	84
0	2	2	2	1	1			2	3	3	2	2	2	1	2	3	3	3	3	3	3	3	3	2	2	2	2	2	2	2	2	2	2	3	3	3	3	3	3	3	3	3	5	5	2	3	6	33	48
1	1	1	1	1	1	1		1	1	1	1	3	2	2	3	3	4	3	3	4	4	4	4	3	4	4	4	4	4	4	3	3	3	3	3	3	4	4	4	4	3	3	2	2	1	7	8	44	52
0	2	2	1	2			1	2	1	2	2	1	1	1	1	1	1	1	1	1	1	1	1	1	1	1	1	1	1	1	1	1	1	1	1	1	1	1	1	1	1	1	1	4	2	2	4	11	36
1	1	1	1	1	1	1		2	1	3	1	4	3	3	2	4	4	4	4	4	5	5	5	5	4	4	3	4	3	3	4	3	3	4	4	2	2	5	5	5	5	5	2	1	3	5	10	77.3333	81
0	2	2	2	2				2	3	3	3	1	1	1	1	1	1	1	1	1	1	1	1	1	1	1	1	1	1	1	1	1	1	1	1	1	1	1	1	1	1	1	5	5	1	3	3	22	31
0	1	2	2	1	1			2	1	3	3	3	2	2	2	2	3	2	2	2	3	4	5	4	3	3	4	4	3	2	3	3	2	2	3	2	3	3	1	1	3	3	2	5	3	8	4	38.5	74
0	1	2	2	1	1			2	2	3	2	1	1	1	1	2	2	1	1	1	2	2	1	2	1	2	2	2	3	2	1	2	1	1	2	1	1	1	2	2	1	1	2	2	3	10	8	55.3333	34
1	1	1	1	1	1	1		2	1	1	1	3	2	2	2	1	2	3	1	3	4	5	5	5	3	3	4	4	3	3	4	3	3	3	2	2	4	2	2	3	3	3	2	2	3	8	7	55	63
1	2	1	1	1	1			1	1	1	1	2	1	1	1	2	2	2	2	2	2	2	2	2	2	2	2	2	2	2	2	2	2	2	2	2	2	2	2	2	2	2	1	1	1	9	12	100	72
1	2	1	1	1	1			2	1	1	1	3	2	2	2	4	3	3	2	3	4	5	4	3	3	3	4	4	3	1	2	3	3	3	3	1	4	2	2	3	3	3	2	1	1	7	6	55	65
1	1	1	1	1	1	1		2	1	2	1	3	2	2	3	4	4	2	2	3	4	5	4	3	4	3	3	3	3	1	2	4	4	3	1	1	2	2	1	2	2	2	2	1	1	8	9	44	75
0	2	2	2	1	1			1	3	3	3	2	1	1	1	2	2	2	2	2	2	2	2	2	2	2	2	2	2	2	2	2	2	2	2	2	2	2	2	2	2	2	5	5	2	2	3	0	72
1	1	1	1	1	1	1		1	1	1	1	2	1	1	1	2	2	2	2	1	2	2	2	2	2	2	2	2	2	1	2	2	2	1	1	1	2	1	1	2	2	2	2	1	1	7	8	66	72
1	1	1	1	1	1	1		2	1	1	1	4	2	2	2	5	5	5	5	5	4	4	4	4	3	4	4	4	4	4	4	4	4	4	4	1	4	4	4	4	4	4	5	2	3	7	9	16.5	60
0	2	2	2	2				2	1	2	3	3	2	2	2	3	3	3	3	3	3	3	3	3	3	3	3	3	3	3	3	3	3	3	3	2	3	3	3	3	3	3	5	4	3	5	6	33	48
1	1	1	1	1	1	1		1	1	2	1	4	2	2	3	5	5	5	5	5	5	5	5	5	5	5	5	5	5	4	3	5	4	3	3	2	4	3	4	4	4	5	3	2	1	7	7	55	78
0	2	2	2	2				2	3	3	3	1	1	1	1	1	1	1	1	1	1	1	1	1	1	1	1	1	1	1	1	1	1	1	1	1	1	1	1	1	1	1	3	4	3	2	2	49.5	48
1	1	1	1	1		1		1	1	2	1	2	1	1	1	2	2	1	1	1	2	2	2	2	2	2	2	2	2	2	2	2	2	2	2	1	2	2	2	2	2	2	2	1	1	10	12	100	84
0	1	2	1	1	1	1		1	1	1	1	3	2	2	2	3	4	3	3	4	3	3	3	4	3	3	4	4	3	3	4	3	3	4	3	2	4	4	3	3	4	3	5	1	1	10	12	94.3333	84
0	1	2	2	1	1	1		2	1	1	1	3	2	2	2	3	3	2	3	3	4	4	4	2	3	2	4	4	4	2	4	3	3	2	2	1	4	2	2	2	3	4	1	4	1	8	10	44	84
1	1	1	1	1	1	1		1	1	1	1	4	2	2	2	3	3	3	3	4	4	5	5	3	5	3	4	3	5	3	2	2	3	3	4	2	3	3	3	3	3	3	3	2	1	7	6	44	59
0	1	2	1	1	1	1		2	3	2	1	3	2	2	2	2	2	3	2	2	4	5	4	3	3	3	3	4	3	3	3	3	3	2	3	3	3	2	2	3	3	3	2	3	1	3	6	38.5	47
1	1	1	1	1	1	1		2	1	1	1	3	2	2	2	3	3	3	3	3	3	4	4	3	3	3	3	3	4	3	3	3	3	3	3	1	3	3	2	3	2	3	2	3	1	9	9	55	66
0	2	2	1	1	1			1	1	1	1	3	3	3	3	4	4	4	4	4	4	4	4	4	4	4	4	4	4	4	4	4	3	3	3	1	3	1	2	3	3	3	3	4	1	0	8	22	71
0	2	2	1	1	1			1	1	1	1	3	2	2	2	3	3	3	1	1	3	4	4	3	3	1	4	4	4	1	3	3	3	3	1	1	3	2	1	2	3	3	4	4	3	3	4	33	16
0	2	2	2	2			1	2	3	2	2	1	1	1	1	1	1	1	1	1	1	2	1	1	1	1	2	2	1	1	1	1	1	1	1	1	1	1	1	1	1	1	2	4	3	0	5	33	52
1	2	1	1	1	1			2	1	1	2	5	3	3	3	5	5	5	5	5	5	5	5	5	5	5	5	5	5	5	5	5	5	5	5	5	5	5	3	5	5	5	4	3	2	4	3	27.5	71
1	1	1	1	1	1	1		2	1	2	1	4	3	3	3	3	3	3	3	3	5	5	5	3	4	4	4	4	3	2	3	3	4	3	3	5	3	5	3	3	3	3	2	3	1	5	5	60.5	47
1	1	1	1	1	1	1		2	1	1	1	3	2	1	2	3	2	2	2	3	3	4	4	3	3	3	3	3	3	3	3	3	3	3	2	1	3	2	1	1	2	2	2	1	1	8	5	5.5	35
		251	348	431
		198	101	18
[truncated: 4 more columns]
